# Supplementary material for: Ethyl 4-(4-methoxy­phen­yl)-2-oxo-6-phenyl­cyclo­hex-3-ene-1-carboxyl­ate
Source: Acta Crystallogr Sect E Struct Rep Online. 2008 Nov 26;64(Pt 12):o2448. doi: 10.1107/S1600536808039093 (PMC2960071; doi:10.1107/S1600536808039093)
Supplement: Supplementary file 1 [file e-64-o2448-sup1.cif]

##############################################################################
###                                                                        ###
###        Electronic paper (Acta Crystallographica Section E)             ###
###                                                                        ###
##############################################################################
#                                                                            #
# This CIF contains the data in a paper accepted for publication in Acta     #
# Crystallographica Section E. It conforms to the requirements of Notes      #
# for Authors for Section E, and has been peer reviewed under the auspices   #
# of the IUCr Commission on Journals.                                        #
#                                                                            #
# Full details of the Crystallographic Information File format               #
# are given in the paper "The Crystallographic Information File (CIF):       #
# a New Standard Archive File for Crystallography" by S. R. Hall, F. H.      #
# Allen and I. D. Brown [Acta Cryst. (1991), A47, 655-685].                  #
#                                                                            #
# The current version of the core CIF dictionary is obtainable from          #
# ftp://ftp.iucr.org/pub/cif_core.dic. The current version number is 2.4.    #
#                                                                            #
# Software is freely available for graphical display of the structure(s) in  #
# this CIF.  For information consult the CIF home page http://www.iucr.org/  #
# cif/home.html                                                              #
#                                                                            #
# This file may be used for bona fide research purposes within the           #
# scientific community so long as proper attribution is given to the journal # 
# article from which it was obtained.                                        #
#                                                                            #
##############################################################################
                                             
data_global
_audit_creation_method     'form.cif (version 2.0)'
_journal_data_validation_number     ?
_journal_date_recd_electronic     2008-11-14
_journal_date_accepted     2008-11-21
_journal_name_full     'Acta Crystallographica, Section E'
_journal_year     2008
_journal_volume     64
_journal_issue     12
_journal_page_first     o2448
_journal_page_last     o2448
_journal_paper_category     QO
_journal_coeditor_code     CI2722
_publ_contact_author_name     'Hoong-Kun Fun'
_publ_contact_author_address
;
      X-ray Crystallography Unit
      School of Physics
      Universiti Sains Malaysia
      11800 USM, Penang
      MALAYSIA
;
_publ_contact_author_email     'hkfun@usm.my'
_publ_contact_author_fax     '604 6579150'
_publ_contact_author_phone     '604 6533652'
_publ_section_title
;
Ethyl 4-(4-methoxyphenyl)-2-oxo-6-phenylcyclohex-3-ene-1-carboxylate
;
loop_
    _publ_author_name
    _publ_author_footnote
    _publ_author_address
    'Hoong-Kun Fun' .
;     X-ray Crystallography Unit
      School of Physics
      Universiti Sains Malaysia
      11800 USM, Penang
      Malaysia
;
    'Samuel Robinson Jebas'
;
      Permanent address:
      Department of Physics,
      Karunya University,
      Karunya Nagar,
      Coimbatore 641 114,
      India.
;
;
      X-ray Crystallography Unit
      School of Physics
      Universiti Sains Malaysia
      11800 USM, Penang
      Malaysia
;
    'Jyothi N. Rao' .
;
       Department of Studies in Chemistry,
       Mangalore University,
       Mangalagangothri,
       Mangalore 574 199,
       India
;
    'Kalluraya, B.' .
;
        Department of Studies in Chemistry,
        Mangalore University,
        Mangalagangothri,
        Mangalore 574 199,
        India
;
data_I
_audit_creation_method     SHELXL-97
_chemical_name_systematic
;
Ethyl 4-(4-methoxyphenyl)-2-oxo-6-phenylcyclohex-3-ene-1-carboxylate
;
_chemical_name_common     ?
_chemical_formula_moiety     'C22 H22 O4'
_chemical_formula_sum     'C22 H22 O4'
_chemical_formula_iupac     'C22 H22 O4'
_chemical_formula_weight     350.40
_chemical_melting_point     ?
_symmetry_cell_setting     'Triclinic'
_symmetry_space_group_name_H-M     'P -1'
_symmetry_space_group_name_Hall     '-P 1'
loop_
    _symmetry_equiv_pos_as_xyz
    'x, y, z'
    '-x, -y, -z'
_cell_length_a     9.6095(2)
_cell_length_b     12.5386(3)
_cell_length_c     15.9704(3)
_cell_angle_alpha     75.9160(10)
_cell_angle_beta     78.8790(10)
_cell_angle_gamma     88.4130(10)
_cell_volume     1831.00(7)
_cell_formula_units_Z     4
_cell_measurement_reflns_used     9088
_cell_measurement_theta_min     2.31
_cell_measurement_theta_max     33.83
_cell_measurement_temperature     100.00(10)
_exptl_crystal_description     Block
_exptl_crystal_colour     colourless
_exptl_crystal_size_max     0.50
_exptl_crystal_size_mid     0.28
_exptl_crystal_size_min     0.24
_exptl_crystal_density_diffrn     1.271
_exptl_crystal_density_meas     ?
_exptl_crystal_density_method     'not measured'
_exptl_crystal_F_000     744
_exptl_absorpt_coefficient_mu     0.087
_exptl_absorpt_correction_type     multi-scan
_exptl_absorpt_process_details     '(SADABS; Bruker, 2005)'
_exptl_absorpt_correction_T_min     0.9579
_exptl_absorpt_correction_T_max     0.9795
_exptl_special_details
;
The data was collected with the Oxford Cyrosystem Cobra low-temperature
attachment.
;
_diffrn_ambient_temperature     100.00(10)
_diffrn_radiation_type     MoK\a
_diffrn_radiation_wavelength     0.71073
_diffrn_radiation_source     'fine-focus sealed tube'
_diffrn_radiation_monochromator     graphite
_diffrn_measurement_device_type     'Bruker SMART APEXII CCD area-detector'
_diffrn_measurement_method     '\f and \w'
_diffrn_detector_area_resol_mean     .
_diffrn_reflns_number     57259
_diffrn_reflns_av_R_equivalents     0.0315
_diffrn_reflns_av_sigmaI/netI     0.0319
_diffrn_reflns_theta_min     1.87
_diffrn_reflns_theta_max     32.50
_diffrn_reflns_theta_full     32.50
_diffrn_measured_fraction_theta_max     0.994
_diffrn_measured_fraction_theta_full     0.994
_diffrn_reflns_limit_h_min     -14
_diffrn_reflns_limit_h_max     14
_diffrn_reflns_limit_k_min     -18
_diffrn_reflns_limit_k_max     18
_diffrn_reflns_limit_l_min     -24
_diffrn_reflns_limit_l_max     24
_diffrn_standards_number     0
_diffrn_standards_interval_count     .
_diffrn_standards_interval_time     .
_diffrn_standards_decay_%     ?
_refine_special_details
;
 Refinement of F^2^ against ALL reflections.  The weighted R-factor wR and
 goodness of fit S are based on F^2^, conventional R-factors R are based
 on F, with F set to zero for negative F^2^. The threshold expression of
 F^2^ > 2sigma(F^2^) is used only for calculating R-factors(gt) etc. and is
 not relevant to the choice of reflections for refinement.  R-factors based
 on F^2^ are statistically about twice as large as those based on F, and R-
 factors based on ALL data will be even larger.
;
_reflns_number_total     13169
_reflns_number_gt     9552
_reflns_threshold_expression     I>2\s(I)
_refine_ls_structure_factor_coef     Fsqd
_refine_ls_matrix_type     full
_refine_ls_R_factor_all     0.0824
_refine_ls_R_factor_gt     0.0576
_refine_ls_wR_factor_gt     0.1497
_refine_ls_wR_factor_ref     0.1691
_refine_ls_goodness_of_fit_ref     1.021
_refine_ls_restrained_S_all     1.019
_refine_ls_number_reflns     13169
_refine_ls_number_parameters     528
_refine_ls_number_restraints     144
_refine_ls_hydrogen_treatment     constr
_refine_ls_weighting_scheme     calc
_refine_ls_weighting_details
         'calc w=1/[\s^2^(Fo^2^)+(0.0817P)^2^+0.7633P] where P=(Fo^2^+2Fc^2^)/3'
_atom_sites_solution_hydrogens     geom
_atom_sites_solution_primary     direct
_atom_sites_solution_secondary     difmap
_refine_ls_shift/su_max     0.001
_refine_ls_shift/su_mean     0.000
_refine_diff_density_max     0.917
_refine_diff_density_min     -0.283
_refine_ls_extinction_method     none
_refine_ls_extinction_coef     ?
loop_
    _atom_type_symbol
    _atom_type_description
    _atom_type_scat_dispersion_real
    _atom_type_scat_dispersion_imag
    _atom_type_scat_source
    'C' 'C' 0.0033 0.0016
                         'International Tables Vol C Tables 4.2.6.8 and 6.1.1.4'
    'H' 'H' 0.0000 0.0000
                         'International Tables Vol C Tables 4.2.6.8 and 6.1.1.4'
    'O' 'O' 0.0106 0.0060
                         'International Tables Vol C Tables 4.2.6.8 and 6.1.1.4'
_computing_data_collection     'APEX2 (Bruker, 2005)'
_computing_cell_refinement     'SAINT (Bruker, 2005)'
_computing_data_reduction     'SAINT (Bruker, 2005)'
_computing_structure_solution     'SHELXTL (Sheldrick, 2008)'
_computing_structure_refinement     'SHELXTL (Sheldrick, 2008)'
_computing_molecular_graphics     'SHELXTL (Sheldrick, 2008)'
_computing_publication_material
                             'SHELXTL (Sheldrick, 2008) and PLATON (Spek, 2003)'
loop_
    _atom_site_type_symbol
    _atom_site_label
    _atom_site_fract_x
    _atom_site_fract_y
    _atom_site_fract_z
    _atom_site_U_iso_or_equiv
    _atom_site_adp_type
    _atom_site_calc_flag
    _atom_site_refinement_flags
    _atom_site_occupancy
    _atom_site_disorder_assembly
    _atom_site_disorder_group
    O O1A 0.40902(11) 0.86874(9) 0.67186(6) 0.0307(2) Uani d . 1 . .
    O O2A -0.31593(10) 0.42017(8) 1.15549(6) 0.02388(18) Uani d . 1 . .
    O O3A 0.30572(13) 1.01757(9) 0.60083(7) 0.0387(3) Uani d . 1 . .
    O O4A 0.26641(11) 0.94799(9) 0.83284(6) 0.0292(2) Uani d . 1 . .
    C C1A -0.01076(13) 0.73536(10) 0.78085(8) 0.0204(2) Uani d . 1 . .
    H H1AA -0.0901 0.7821 0.7634 0.024 Uiso calc R 1 . .
    H H1AB -0.0321 0.6593 0.7789 0.024 Uiso calc R 1 . .
    C C2A 0.12583(13) 0.77666(10) 0.71543(8) 0.0213(2) Uani d . 1 . .
    H H2AA 0.2028 0.7253 0.7323 0.026 Uiso calc R 1 . .
    C C3A 0.16635(14) 0.89112(11) 0.72390(8) 0.0230(2) Uani d . 1 . .
    H H3AA 0.0878 0.9424 0.7101 0.028 Uiso calc R 1 . .
    C C4A 0.18266(13) 0.88549(10) 0.81804(8) 0.0222(2) Uani d . 1 . .
    C C5A 0.09136(13) 0.80804(10) 0.88799(8) 0.0206(2) Uani d . 1 . .
    H H5AA 0.0960 0.8071 0.9471 0.025 Uiso calc R 1 . .
    C C6A -0.00023(12) 0.73693(10) 0.87393(7) 0.0182(2) Uani d . 1 . .
    C C7A -0.08885(12) 0.65785(10) 0.94693(7) 0.0180(2) Uani d . 1 . .
    C C8A -0.05882(13) 0.63354(10) 1.03249(8) 0.0209(2) Uani d . 1 . .
    H H8AA 0.0167 0.6718 1.0439 0.025 Uiso calc R 1 . .
    C C9A -0.13674(13) 0.55552(11) 1.09986(8) 0.0220(2) Uani d . 1 . .
    H H9AA -0.1148 0.5408 1.1570 0.026 Uiso calc R 1 . .
    C C10A -0.24827(12) 0.49764(10) 1.08465(8) 0.0190(2) Uani d . 1 . .
    C C11A -0.28153(13) 0.52069(11) 1.00134(8) 0.0214(2) Uani d . 1 . .
    H H11A -0.3580 0.4828 0.9906 0.026 Uiso calc R 1 . .
    C C12A -0.20178(13) 0.59991(11) 0.93360(8) 0.0215(2) Uani d . 1 . .
    H H12A -0.2248 0.6150 0.8767 0.026 Uiso calc R 1 . .
    C C13A 0.11848(14) 0.77910(11) 0.62083(8) 0.0224(2) Uani d . 1 . .
    C C14A 0.02075(16) 0.84157(12) 0.57676(9) 0.0283(3) Uani d . 1 . .
    H H14A -0.0460 0.8836 0.6066 0.034 Uiso calc R 1 . .
    C C15A 0.01971(17) 0.84323(12) 0.48886(9) 0.0314(3) Uani d . 1 . .
    H H15A -0.0477 0.8859 0.4594 0.038 Uiso calc R 1 . .
    C C16A 0.11732(17) 0.78234(13) 0.44497(9) 0.0310(3) Uani d . 1 . .
    H H16A 0.1164 0.7824 0.3856 0.037 Uiso calc R 1 . .
    C C17A 0.21553(17) 0.72178(14) 0.48779(10) 0.0333(3) Uani d . 1 . .
    H H17A 0.2833 0.6808 0.4575 0.040 Uiso calc R 1 . .
    C C18A 0.21615(15) 0.72015(12) 0.57507(9) 0.0291(3) Uani d . 1 . .
    H H18A 0.2846 0.6779 0.6038 0.035 Uiso calc R 1 . .
    C C19A 0.30060(15) 0.93526(11) 0.65901(8) 0.0261(3) Uani d . 1 . .
    C C20A 0.53784(18) 0.89483(17) 0.60642(11) 0.0431(4) Uani d . 1 . .
    H H20A 0.5832 0.9628 0.6106 0.052 Uiso calc R 1 . .
    H H20B 0.5168 0.9062 0.5466 0.052 Uiso calc R 1 . .
    C C21A 0.6333(2) 0.7997(2) 0.62443(14) 0.0585(6) Uani d . 1 . .
    H H21A 0.7196 0.8117 0.5789 0.088 Uiso calc R 1 . .
    H H21B 0.5845 0.7322 0.6241 0.088 Uiso calc R 1 . .
    H H21C 0.6585 0.7925 0.6821 0.088 Uiso calc R 1 . .
    C C22A -0.42143(15) 0.35266(12) 1.14049(9) 0.0284(3) Uani d . 1 . .
    H H22A -0.4546 0.2953 1.1941 0.043 Uiso calc R 1 . .
    H H22B -0.3806 0.3184 1.0925 0.043 Uiso calc R 1 . .
    H H22C -0.5015 0.3980 1.1245 0.043 Uiso calc R 1 . .
    O O1B 0.82102(11) 0.36693(9) 0.71886(8) 0.0337(2) Uani d . 1 B .
    O O2B 0.03578(12) -0.11336(9) 1.25183(7) 0.0331(2) Uani d . 1 B .
    O O3B 0.67843(13) 0.47429(10) 0.79017(8) 0.0387(3) Uani d . 1 B .
    O O4B 0.77153(12) 0.27422(10) 0.92874(8) 0.0373(3) Uani d . 1 B .
    C C1B 0.38209(13) 0.19261(11) 0.88538(8) 0.0232(2) Uani d . 1 B .
    H H1BA 0.2799 0.2099 0.8943 0.028 Uiso calc R 1 . .
    H H1BB 0.3953 0.1312 0.8558 0.028 Uiso calc R 1 . .
    C C2B 0.46513(14) 0.29275(12) 0.82477(9) 0.0260(3) Uani d . 1 . .
    H H2BA 0.4347 0.3577 0.8493 0.031 Uiso calc R 1 A 1
    C C3B 0.62513(14) 0.27907(11) 0.82326(10) 0.0268(3) Uani d . 1 B .
    H H3BA 0.6604 0.2205 0.7921 0.032 Uiso calc R 1 . .
    C C4B 0.65702(15) 0.24696(12) 0.91615(10) 0.0283(3) Uani d . 1 . .
    C C5B 0.55338(14) 0.18059(11) 0.98555(9) 0.0256(3) Uani d . 1 B .
    H H5BA 0.5774 0.1538 1.0418 0.031 Uiso calc R 1 . .
    C C6B 0.42349(13) 0.15470(10) 0.97426(8) 0.0219(2) Uani d . 1 . .
    C C7B 0.32038(14) 0.08596(10) 1.04606(8) 0.0231(2) Uani d . 1 B .
    C C8B 0.32756(16) 0.07361(12) 1.13529(9) 0.0281(3) Uani d . 1 . .
    H H8BA 0.3999 0.1117 1.1500 0.034 Uiso calc R 1 B .
    C C9B 0.23180(17) 0.00737(12) 1.20146(9) 0.0306(3) Uani d . 1 B .
    H H9BA 0.2384 0.0006 1.2611 0.037 Uiso calc R 1 . .
    C C10B 0.12475(15) -0.05007(11) 1.18154(9) 0.0263(3) Uani d . 1 . .
    C C11B 0.11508(14) -0.03927(12) 1.09398(9) 0.0262(3) Uani d . 1 B .
    H H11B 0.0428 -0.0778 1.0796 0.031 Uiso calc R 1 . .
    C C12B 0.21182(14) 0.02814(11) 1.02784(9) 0.0248(2) Uani d . 1 . .
    H H12B 0.2042 0.0353 0.9683 0.030 Uiso calc R 1 B .
    C C13B 0.4318(8) 0.3146(4) 0.7363(6) 0.0160(10) Uani d PDU 0.545(17) B 1
    C C14B 0.3759(8) 0.4132(4) 0.6948(3) 0.0288(9) Uani d PDU 0.545(17) B 1
    H H14B 0.3605 0.4707 0.7246 0.035 Uiso calc PR 0.545(17) B 1
    C C15B 0.3424(9) 0.4304(4) 0.6127(3) 0.0367(11) Uani d PDU 0.545(17) B 1
    H H15B 0.3050 0.4992 0.5877 0.044 Uiso calc PR 0.545(17) B 1
    C C16B 0.3613(9) 0.3510(6) 0.5657(5) 0.0338(12) Uani d PDU 0.545(17) B 1
    H H16B 0.3358 0.3663 0.5094 0.041 Uiso calc PR 0.545(17) B 1
    C C17B 0.4160(12) 0.2501(7) 0.5978(5) 0.0249(11) Uani d PDU 0.545(17) B 1
    H H17B 0.4367 0.1944 0.5664 0.030 Uiso calc PR 0.545(17) B 1
    C C18B 0.4363(14) 0.2418(9) 0.6820(6) 0.035(2) Uani d PDU 0.545(17) B 1
    H H18B 0.4587 0.1693 0.7101 0.042 Uiso calc PR 0.545(17) B 1
    C C13C 0.4419(11) 0.3148(7) 0.7251(8) 0.033(2) Uani d PDU 0.455(17) B 2
    C C14C 0.4258(11) 0.4248(6) 0.6876(4) 0.0334(13) Uani d PDU 0.455(17) B 2
    H H14C 0.4284 0.4795 0.7194 0.040 Uiso calc PR 0.455(17) B 2
    C C15C 0.4053(12) 0.4520(6) 0.6006(4) 0.0403(16) Uani d PDU 0.455(17) B 2
    H H15C 0.3968 0.5268 0.5711 0.048 Uiso calc PR 0.455(17) B 2
    C C16C 0.3975(10) 0.3702(8) 0.5579(6) 0.0361(16) Uani d PDU 0.455(17) B 2
    H H16C 0.3833 0.3855 0.4989 0.043 Uiso calc PR 0.455(17) B 2
    C C17C 0.4117(16) 0.2646(9) 0.6059(7) 0.037(2) Uani d PDU 0.455(17) B 2
    H H17C 0.3922 0.2086 0.5788 0.044 Uiso calc PR 0.455(17) B 2
    C C18C 0.4503(14) 0.2261(9) 0.6885(6) 0.0201(12) Uani d PDU 0.455(17) B 2
    H H18C 0.4767 0.1535 0.7137 0.024 Uiso calc PR 0.455(17) B 2
    C C19B 0.70784(15) 0.38573(12) 0.77640(10) 0.0288(3) Uani d . 1 . .
    C C20B 0.91687(18) 0.45985(15) 0.67563(13) 0.0416(4) Uani d . 1 . .
    H H20C 1.0112 0.4325 0.6538 0.050 Uiso calc R 1 B .
    H H20D 0.9281 0.5022 0.7189 0.050 Uiso calc R 1 . .
    C C21B 0.8642(2) 0.53375(16) 0.60068(12) 0.0456(4) Uani d . 1 B .
    H H21D 0.9318 0.5951 0.5732 0.068 Uiso calc R 1 . .
    H H21E 0.7718 0.5623 0.6223 0.068 Uiso calc R 1 . .
    H H21F 0.8543 0.4924 0.5573 0.068 Uiso calc R 1 . .
    C C22B -0.06909(17) -0.18023(14) 1.23449(11) 0.0366(3) Uani d . 1 . .
    H H22D -0.1213 -0.2252 1.2902 0.055 Uiso calc R 1 B .
    H H22E -0.0223 -0.2283 1.1980 0.055 Uiso calc R 1 . .
    H H22F -0.1352 -0.1328 1.2034 0.055 Uiso calc R 1 . .
loop_
    _atom_site_aniso_label
    _atom_site_aniso_U_11
    _atom_site_aniso_U_22
    _atom_site_aniso_U_33
    _atom_site_aniso_U_12
    _atom_site_aniso_U_13
    _atom_site_aniso_U_23
    O1A 0.0293(5) 0.0386(6) 0.0216(4) -0.0049(4) -0.0003(4) -0.0053(4)
    O2A 0.0278(4) 0.0217(4) 0.0209(4) -0.0044(3) -0.0052(3) -0.0017(3)
    O3A 0.0524(7) 0.0269(5) 0.0314(6) -0.0069(5) -0.0031(5) 0.0001(4)
    O4A 0.0363(5) 0.0302(5) 0.0228(4) -0.0127(4) -0.0039(4) -0.0094(4)
    C1A 0.0222(5) 0.0234(6) 0.0168(5) -0.0032(4) -0.0050(4) -0.0059(4)
    C2A 0.0248(5) 0.0220(5) 0.0178(5) -0.0019(4) -0.0046(4) -0.0057(4)
    C3A 0.0283(6) 0.0218(6) 0.0195(5) -0.0026(5) -0.0042(4) -0.0062(4)
    C4A 0.0262(6) 0.0233(6) 0.0183(5) -0.0033(5) -0.0033(4) -0.0079(4)
    C5A 0.0233(5) 0.0238(6) 0.0156(5) -0.0029(4) -0.0027(4) -0.0067(4)
    C6A 0.0182(5) 0.0204(5) 0.0171(5) 0.0012(4) -0.0042(4) -0.0061(4)
    C7A 0.0171(5) 0.0206(5) 0.0170(5) 0.0009(4) -0.0037(4) -0.0056(4)
    C8A 0.0207(5) 0.0239(6) 0.0200(5) -0.0018(4) -0.0066(4) -0.0067(4)
    C9A 0.0244(5) 0.0246(6) 0.0181(5) -0.0004(4) -0.0078(4) -0.0045(4)
    C10A 0.0197(5) 0.0179(5) 0.0192(5) 0.0014(4) -0.0038(4) -0.0041(4)
    C11A 0.0193(5) 0.0248(6) 0.0210(5) -0.0024(4) -0.0061(4) -0.0049(4)
    C12A 0.0198(5) 0.0263(6) 0.0191(5) -0.0016(4) -0.0061(4) -0.0046(4)
    C13A 0.0278(6) 0.0233(6) 0.0168(5) -0.0059(5) -0.0049(4) -0.0051(4)
    C14A 0.0340(7) 0.0278(6) 0.0248(6) 0.0019(5) -0.0084(5) -0.0078(5)
    C15A 0.0421(8) 0.0286(7) 0.0237(6) -0.0020(6) -0.0129(6) -0.0015(5)
    C16A 0.0419(8) 0.0354(7) 0.0163(5) -0.0095(6) -0.0061(5) -0.0055(5)
    C17A 0.0356(7) 0.0424(8) 0.0255(6) -0.0003(6) -0.0043(5) -0.0164(6)
    C18A 0.0326(7) 0.0345(7) 0.0243(6) 0.0012(6) -0.0094(5) -0.0118(5)
    C19A 0.0341(7) 0.0251(6) 0.0190(5) -0.0091(5) -0.0016(5) -0.0067(5)
    C20A 0.0326(7) 0.0604(11) 0.0305(8) -0.0117(7) 0.0078(6) -0.0094(7)
    C21A 0.0303(8) 0.0938(17) 0.0459(11) 0.0043(9) 0.0024(7) -0.0146(11)
    C22A 0.0315(6) 0.0246(6) 0.0281(6) -0.0078(5) -0.0072(5) -0.0025(5)
    O1B 0.0325(5) 0.0284(5) 0.0403(6) -0.0011(4) -0.0040(4) -0.0110(4)
    O2B 0.0379(5) 0.0327(5) 0.0260(5) 0.0015(4) -0.0083(4) -0.0003(4)
    O3B 0.0427(6) 0.0348(6) 0.0435(6) 0.0031(5) -0.0090(5) -0.0181(5)
    O4B 0.0319(5) 0.0417(6) 0.0440(6) -0.0052(5) -0.0215(5) -0.0093(5)
    C1B 0.0226(5) 0.0267(6) 0.0234(6) 0.0011(5) -0.0094(4) -0.0083(5)
    C2B 0.0253(6) 0.0276(6) 0.0289(6) 0.0023(5) -0.0093(5) -0.0109(5)
    C3B 0.0252(6) 0.0259(6) 0.0338(7) 0.0018(5) -0.0103(5) -0.0124(5)
    C4B 0.0260(6) 0.0295(7) 0.0344(7) 0.0026(5) -0.0146(5) -0.0108(5)
    C5B 0.0294(6) 0.0249(6) 0.0280(6) 0.0044(5) -0.0144(5) -0.0105(5)
    C6B 0.0257(6) 0.0210(5) 0.0234(6) 0.0051(4) -0.0096(4) -0.0101(4)
    C7B 0.0279(6) 0.0220(6) 0.0232(6) 0.0055(5) -0.0097(5) -0.0093(5)
    C8B 0.0376(7) 0.0260(6) 0.0254(6) 0.0020(5) -0.0142(5) -0.0088(5)
    C9B 0.0426(8) 0.0284(7) 0.0236(6) 0.0045(6) -0.0137(6) -0.0067(5)
    C10B 0.0305(6) 0.0247(6) 0.0237(6) 0.0080(5) -0.0079(5) -0.0046(5)
    C11B 0.0258(6) 0.0289(6) 0.0263(6) 0.0039(5) -0.0083(5) -0.0088(5)
    C12B 0.0259(6) 0.0285(6) 0.0230(6) 0.0041(5) -0.0089(5) -0.0093(5)
    C13B 0.0167(15) 0.0147(16) 0.017(2) 0.0025(12) -0.0014(12) -0.0057(12)
    C14B 0.031(2) 0.0253(15) 0.0305(15) -0.0005(16) -0.0052(16) -0.0084(11)
    C15B 0.049(3) 0.0263(16) 0.0327(17) 0.0033(17) -0.0118(18) -0.0008(12)
    C16B 0.043(3) 0.036(2) 0.0238(19) -0.005(2) -0.013(2) -0.0042(15)
    C17B 0.042(2) 0.0218(18) 0.0146(16) -0.0060(16) -0.0051(15) -0.0108(18)
    C18B 0.049(4) 0.018(3) 0.035(3) 0.001(2) -0.014(2) 0.0042(18)
    C13C 0.030(3) 0.055(4) 0.015(3) -0.017(2) -0.008(2) -0.003(2)
    C14C 0.040(3) 0.035(2) 0.028(2) 0.006(2) -0.011(2) -0.0114(17)
    C15C 0.054(4) 0.035(2) 0.031(2) 0.014(3) -0.012(2) -0.0056(17)
    C16C 0.033(3) 0.050(4) 0.026(2) 0.005(2) -0.012(2) -0.006(3)
    C17C 0.045(3) 0.041(4) 0.032(3) -0.016(3) 0.002(2) -0.028(2)
    C18C 0.033(2) 0.012(3) 0.017(2) 0.0041(19) -0.0100(16) -0.0024(19)
    C19B 0.0255(6) 0.0328(7) 0.0323(7) -0.0010(5) -0.0109(5) -0.0116(6)
    C20B 0.0308(7) 0.0402(9) 0.0492(10) -0.0045(6) -0.0038(7) -0.0047(7)
    C21B 0.0490(10) 0.0414(9) 0.0433(9) -0.0057(8) -0.0069(8) -0.0050(7)
    C22B 0.0342(7) 0.0356(8) 0.0353(8) -0.0006(6) -0.0090(6) 0.0021(6)
_geom_special_details
;
 All esds (except the esd in the dihedral angle between two l.s. planes)
 are estimated using the full covariance matrix.  The cell esds are taken
 into account individually in the estimation of esds in distances, angles
 and torsion angles; correlations between esds in cell parameters are only
 used when they are defined by crystal symmetry.  An approximate (isotropic)
 treatment of cell esds is used for estimating esds involving l.s. planes.
;
loop_
    _geom_bond_atom_site_label_1
    _geom_bond_atom_site_label_2
    _geom_bond_site_symmetry_2
    _geom_bond_distance
    _geom_bond_publ_flag
    O1A C19A . 1.3320(18) ?
    O1A C20A . 1.4452(18) ?
    O2A C10A . 1.3648(15) ?
    O2A C22A . 1.4289(16) ?
    O3A C19A . 1.2038(17) ?
    O4A C4A . 1.2313(15) ?
    C1A C6A . 1.5143(16) ?
    C1A C2A . 1.5257(17) ?
    C1A H1AA . 0.99 ?
    C1A H1AB . 0.99 ?
    C2A C13A . 1.5189(16) ?
    C2A C3A . 1.5412(17) ?
    C2A H2AA . 1.00 ?
    C3A C19A . 1.5131(18) ?
    C3A C4A . 1.5259(17) ?
    C3A H3AA . 1.00 ?
    C4A C5A . 1.4498(17) ?
    C5A C6A . 1.3554(16) ?
    C5A H5AA . 0.95 ?
    C6A C7A . 1.4726(16) ?
    C7A C12A . 1.3997(16) ?
    C7A C8A . 1.4099(16) ?
    C8A C9A . 1.3757(18) ?
    C8A H8AA . 0.95 ?
    C9A C10A . 1.4013(17) ?
    C9A H9AA . 0.95 ?
    C10A C11A . 1.3884(16) ?
    C11A C12A . 1.3941(17) ?
    C11A H11A . 0.95 ?
    C12A H12A . 0.95 ?
    C13A C18A . 1.3861(19) ?
    C13A C14A . 1.3917(19) ?
    C14A C15A . 1.4008(19) ?
    C14A H14A . 0.95 ?
    C15A C16A . 1.386(2) ?
    C15A H15A . 0.95 ?
    C16A C17A . 1.375(2) ?
    C16A H16A . 0.95 ?
    C17A C18A . 1.3903(19) ?
    C17A H17A . 0.95 ?
    C18A H18A . 0.95 ?
    C20A C21A . 1.491(3) ?
    C20A H20A . 0.99 ?
    C20A H20B . 0.99 ?
    C21A H21A . 0.98 ?
    C21A H21B . 0.98 ?
    C21A H21C . 0.98 ?
    C22A H22A . 0.98 ?
    C22A H22B . 0.98 ?
    C22A H22C . 0.98 ?
    O1B C19B . 1.3373(18) ?
    O1B C20B . 1.451(2) ?
    O2B C10B . 1.3619(18) ?
    O2B C22B . 1.436(2) ?
    O3B C19B . 1.1995(18) ?
    O4B C4B . 1.2279(16) ?
    C1B C6B . 1.5092(17) ?
    C1B C2B . 1.5220(19) ?
    C1B H1BA . 0.99 ?
    C1B H1BB . 0.99 ?
    C2B C13B . 1.468(8) ?
    C2B C3B . 1.5385(19) ?
    C2B C13C . 1.607(12) ?
    C2B H2BA . 1.00 ?
    C3B C19B . 1.524(2) ?
    C3B C4B . 1.528(2) ?
    C3B H3BA . 1.00 ?
    C4B C5B . 1.444(2) ?
    C5B C6B . 1.3541(18) ?
    C5B H5BA . 0.95 ?
    C6B C7B . 1.4723(19) ?
    C7B C12B . 1.4000(18) ?
    C7B C8B . 1.4104(18) ?
    C8B C9B . 1.376(2) ?
    C8B H8BA . 0.95 ?
    C9B C10B . 1.399(2) ?
    C9B H9BA . 0.95 ?
    C10B C11B . 1.3927(18) ?
    C11B C12B . 1.387(2) ?
    C11B H11B . 0.95 ?
    C12B H12B . 0.95 ?
    C13B C18B . 1.398(8) ?
    C13B C14B . 1.399(6) ?
    C14B C15B . 1.375(6) ?
    C14B H14B . 0.95 ?
    C15B C16B . 1.373(7) ?
    C15B H15B . 0.95 ?
    C16B C17B . 1.376(8) ?
    C16B H16B . 0.95 ?
    C17B C18B . 1.376(8) ?
    C17B H17B . 0.95 ?
    C18B H18B . 0.95 ?
    C13C C18C . 1.371(9) ?
    C13C C14C . 1.381(9) ?
    C14C C15C . 1.399(7) ?
    C14C H14C . 0.95 ?
    C15C C16C . 1.374(8) ?
    C15C H15C . 0.95 ?
    C16C C17C . 1.377(10) ?
    C16C H16C . 0.95 ?
    C17C C18C . 1.407(10) ?
    C17C H17C . 0.95 ?
    C18C H18C . 0.95 ?
    C20B C21B . 1.488(3) ?
    C20B H20C . 0.99 ?
    C20B H20D . 0.99 ?
    C21B H21D . 0.98 ?
    C21B H21E . 0.98 ?
    C21B H21F . 0.98 ?
    C22B H22D . 0.98 ?
    C22B H22E . 0.98 ?
    C22B H22F . 0.98 ?
loop_
    _geom_angle_atom_site_label_1
    _geom_angle_atom_site_label_2
    _geom_angle_atom_site_label_3
    _geom_angle_site_symmetry_1
    _geom_angle_site_symmetry_3
    _geom_angle
    _geom_angle_publ_flag
    C19A O1A C20A . . 116.22(12) ?
    C10A O2A C22A . . 117.00(10) ?
    C6A C1A C2A . . 112.11(9) ?
    C6A C1A H1AA . . 109.2 ?
    C2A C1A H1AA . . 109.2 ?
    C6A C1A H1AB . . 109.2 ?
    C2A C1A H1AB . . 109.2 ?
    H1AA C1A H1AB . . 107.9 ?
    C13A C2A C1A . . 113.81(10) ?
    C13A C2A C3A . . 110.83(10) ?
    C1A C2A C3A . . 109.34(10) ?
    C13A C2A H2AA . . 107.5 ?
    C1A C2A H2AA . . 107.5 ?
    C3A C2A H2AA . . 107.5 ?
    C19A C3A C4A . . 111.12(10) ?
    C19A C3A C2A . . 110.74(10) ?
    C4A C3A C2A . . 110.11(10) ?
    C19A C3A H3AA . . 108.3 ?
    C4A C3A H3AA . . 108.3 ?
    C2A C3A H3AA . . 108.3 ?
    O4A C4A C5A . . 122.27(11) ?
    O4A C4A C3A . . 120.41(11) ?
    C5A C4A C3A . . 117.25(10) ?
    C6A C5A C4A . . 123.75(11) ?
    C6A C5A H5AA . . 118.1 ?
    C4A C5A H5AA . . 118.1 ?
    C5A C6A C7A . . 121.98(10) ?
    C5A C6A C1A . . 119.92(11) ?
    C7A C6A C1A . . 118.08(10) ?
    C12A C7A C8A . . 117.23(11) ?
    C12A C7A C6A . . 121.58(10) ?
    C8A C7A C6A . . 121.12(10) ?
    C9A C8A C7A . . 121.32(11) ?
    C9A C8A H8AA . . 119.3 ?
    C7A C8A H8AA . . 119.3 ?
    C8A C9A C10A . . 120.40(11) ?
    C8A C9A H9AA . . 119.8 ?
    C10A C9A H9AA . . 119.8 ?
    O2A C10A C11A . . 124.88(11) ?
    O2A C10A C9A . . 115.49(10) ?
    C11A C10A C9A . . 119.62(11) ?
    C10A C11A C12A . . 119.44(11) ?
    C10A C11A H11A . . 120.3 ?
    C12A C11A H11A . . 120.3 ?
    C11A C12A C7A . . 121.98(11) ?
    C11A C12A H12A . . 119.0 ?
    C7A C12A H12A . . 119.0 ?
    C18A C13A C14A . . 118.29(12) ?
    C18A C13A C2A . . 118.99(12) ?
    C14A C13A C2A . . 122.68(12) ?
    C13A C14A C15A . . 120.77(13) ?
    C13A C14A H14A . . 119.6 ?
    C15A C14A H14A . . 119.6 ?
    C16A C15A C14A . . 119.77(13) ?
    C16A C15A H15A . . 120.1 ?
    C14A C15A H15A . . 120.1 ?
    C17A C16A C15A . . 119.70(12) ?
    C17A C16A H16A . . 120.1 ?
    C15A C16A H16A . . 120.1 ?
    C16A C17A C18A . . 120.39(14) ?
    C16A C17A H17A . . 119.8 ?
    C18A C17A H17A . . 119.8 ?
    C13A C18A C17A . . 121.06(13) ?
    C13A C18A H18A . . 119.5 ?
    C17A C18A H18A . . 119.5 ?
    O3A C19A O1A . . 124.84(13) ?
    O3A C19A C3A . . 123.63(14) ?
    O1A C19A C3A . . 111.44(11) ?
    O1A C20A C21A . . 106.78(15) ?
    O1A C20A H20A . . 110.4 ?
    C21A C20A H20A . . 110.4 ?
    O1A C20A H20B . . 110.4 ?
    C21A C20A H20B . . 110.4 ?
    H20A C20A H20B . . 108.6 ?
    C20A C21A H21A . . 109.5 ?
    C20A C21A H21B . . 109.5 ?
    H21A C21A H21B . . 109.5 ?
    C20A C21A H21C . . 109.5 ?
    H21A C21A H21C . . 109.5 ?
    H21B C21A H21C . . 109.5 ?
    O2A C22A H22A . . 109.5 ?
    O2A C22A H22B . . 109.5 ?
    H22A C22A H22B . . 109.5 ?
    O2A C22A H22C . . 109.5 ?
    H22A C22A H22C . . 109.5 ?
    H22B C22A H22C . . 109.5 ?
    C19B O1B C20B . . 116.36(12) ?
    C10B O2B C22B . . 117.72(11) ?
    C6B C1B C2B . . 114.71(10) ?
    C6B C1B H1BA . . 108.6 ?
    C2B C1B H1BA . . 108.6 ?
    C6B C1B H1BB . . 108.6 ?
    C2B C1B H1BB . . 108.6 ?
    H1BA C1B H1BB . . 107.6 ?
    C13B C2B C1B . . 110.9(3) ?
    C13B C2B C3B . . 112.2(3) ?
    C1B C2B C3B . . 110.68(11) ?
    C13B C2B C13C . . 4.7(6) ?
    C1B C2B C13C . . 113.0(4) ?
    C3B C2B C13C . . 107.6(4) ?
    C13B C2B H2BA . . 107.6 ?
    C1B C2B H2BA . . 107.6 ?
    C3B C2B H2BA . . 107.6 ?
    C13C C2B H2BA . . 110.3 ?
    C19B C3B C4B . . 106.55(11) ?
    C19B C3B C2B . . 111.56(11) ?
    C4B C3B C2B . . 111.59(12) ?
    C19B C3B H3BA . . 109.0 ?
    C4B C3B H3BA . . 109.0 ?
    C2B C3B H3BA . . 109.0 ?
    O4B C4B C5B . . 122.18(13) ?
    O4B C4B C3B . . 119.32(14) ?
    C5B C4B C3B . . 118.42(11) ?
    C6B C5B C4B . . 123.11(12) ?
    C6B C5B H5BA . . 118.4 ?
    C4B C5B H5BA . . 118.4 ?
    C5B C6B C7B . . 121.91(11) ?
    C5B C6B C1B . . 120.34(12) ?
    C7B C6B C1B . . 117.70(11) ?
    C12B C7B C8B . . 117.19(12) ?
    C12B C7B C6B . . 120.73(11) ?
    C8B C7B C6B . . 122.07(12) ?
    C9B C8B C7B . . 121.25(13) ?
    C9B C8B H8BA . . 119.4 ?
    C7B C8B H8BA . . 119.4 ?
    C8B C9B C10B . . 120.48(12) ?
    C8B C9B H9BA . . 119.8 ?
    C10B C9B H9BA . . 119.8 ?
    O2B C10B C11B . . 124.76(13) ?
    O2B C10B C9B . . 115.76(12) ?
    C11B C10B C9B . . 119.48(13) ?
    C12B C11B C10B . . 119.52(12) ?
    C12B C11B H11B . . 120.2 ?
    C10B C11B H11B . . 120.2 ?
    C11B C12B C7B . . 122.08(12) ?
    C11B C12B H12B . . 119.0 ?
    C7B C12B H12B . . 119.0 ?
    C18B C13B C14B . . 107.6(8) ?
    C18B C13B C2B . . 128.1(5) ?
    C14B C13B C2B . . 124.1(5) ?
    C15B C14B C13B . . 122.8(5) ?
    C15B C14B H14B . . 118.6 ?
    C13B C14B H14B . . 118.6 ?
    C16B C15B C14B . . 122.0(5) ?
    C16B C15B H15B . . 119.0 ?
    C14B C15B H15B . . 119.0 ?
    C15B C16B C17B . . 121.9(7) ?
    C15B C16B H16B . . 119.1 ?
    C17B C16B H16B . . 119.1 ?
    C18B C17B C16B . . 109.9(9) ?
    C18B C17B H17B . . 125.1 ?
    C16B C17B H17B . . 125.1 ?
    C17B C18B C13B . . 135.3(10) ?
    C17B C18B H18B . . 112.4 ?
    C13B C18B H18B . . 112.4 ?
    C18C C13C C14C . . 130.0(11) ?
    C18C C13C C2B . . 117.1(7) ?
    C14C C13C C2B . . 112.7(7) ?
    C13C C14C C15C . . 116.8(7) ?
    C13C C14C H14C . . 121.6 ?
    C15C C14C H14C . . 121.6 ?
    C16C C15C C14C . . 119.8(6) ?
    C16C C15C H15C . . 120.1 ?
    C14C C15C H15C . . 120.1 ?
    C15C C16C C17C . . 115.8(8) ?
    C15C C16C H16C . . 122.1 ?
    C17C C16C H16C . . 122.1 ?
    C16C C17C C18C . . 130.6(11) ?
    C16C C17C H17C . . 114.7 ?
    C18C C17C H17C . . 114.7 ?
    C13C C18C C17C . . 105.8(11) ?
    C13C C18C H18C . . 127.1 ?
    C17C C18C H18C . . 127.1 ?
    O3B C19B O1B . . 124.16(14) ?
    O3B C19B C3B . . 125.19(14) ?
    O1B C19B C3B . . 110.63(12) ?
    O1B C20B C21B . . 111.94(14) ?
    O1B C20B H20C . . 109.2 ?
    C21B C20B H20C . . 109.2 ?
    O1B C20B H20D . . 109.2 ?
    C21B C20B H20D . . 109.2 ?
    H20C C20B H20D . . 107.9 ?
    C20B C21B H21D . . 109.5 ?
    C20B C21B H21E . . 109.5 ?
    H21D C21B H21E . . 109.5 ?
    C20B C21B H21F . . 109.5 ?
    H21D C21B H21F . . 109.5 ?
    H21E C21B H21F . . 109.5 ?
    O2B C22B H22D . . 109.5 ?
    O2B C22B H22E . . 109.5 ?
    H22D C22B H22E . . 109.5 ?
    O2B C22B H22F . . 109.5 ?
    H22D C22B H22F . . 109.5 ?
    H22E C22B H22F . . 109.5 ?
loop_
    _geom_torsion_atom_site_label_1
    _geom_torsion_atom_site_label_2
    _geom_torsion_atom_site_label_3
    _geom_torsion_atom_site_label_4
    _geom_torsion_site_symmetry_1
    _geom_torsion_site_symmetry_2
    _geom_torsion_site_symmetry_3
    _geom_torsion_site_symmetry_4
    _geom_torsion
    _geom_torsion_publ_flag
    C6A C1A C2A C13A . . . . -178.56(10) ?
    C6A C1A C2A C3A . . . . -54.04(13) ?
    C13A C2A C3A C19A . . . . -53.03(14) ?
    C1A C2A C3A C19A . . . . -179.27(10) ?
    C13A C2A C3A C4A . . . . -176.33(10) ?
    C1A C2A C3A C4A . . . . 57.43(13) ?
    C19A C3A C4A O4A . . . . 26.66(17) ?
    C2A C3A C4A O4A . . . . 149.73(12) ?
    C19A C3A C4A C5A . . . . -156.21(12) ?
    C2A C3A C4A C5A . . . . -33.14(15) ?
    O4A C4A C5A C6A . . . . -178.87(13) ?
    C3A C4A C5A C6A . . . . 4.06(19) ?
    C4A C5A C6A C7A . . . . 178.62(11) ?
    C4A C5A C6A C1A . . . . 0.20(18) ?
    C2A C1A C6A C5A . . . . 25.66(16) ?
    C2A C1A C6A C7A . . . . -152.81(10) ?
    C5A C6A C7A C12A . . . . 167.45(12) ?
    C1A C6A C7A C12A . . . . -14.11(16) ?
    C5A C6A C7A C8A . . . . -15.68(18) ?
    C1A C6A C7A C8A . . . . 162.76(11) ?
    C12A C7A C8A C9A . . . . 0.45(18) ?
    C6A C7A C8A C9A . . . . -176.55(11) ?
    C7A C8A C9A C10A . . . . 0.29(19) ?
    C22A O2A C10A C11A . . . . 4.94(17) ?
    C22A O2A C10A C9A . . . . -174.41(11) ?
    C8A C9A C10A O2A . . . . 178.32(11) ?
    C8A C9A C10A C11A . . . . -1.07(18) ?
    O2A C10A C11A C12A . . . . -178.25(11) ?
    C9A C10A C11A C12A . . . . 1.08(18) ?
    C10A C11A C12A C7A . . . . -0.33(19) ?
    C8A C7A C12A C11A . . . . -0.43(18) ?
    C6A C7A C12A C11A . . . . 176.55(11) ?
    C1A C2A C13A C18A . . . . -122.41(13) ?
    C3A C2A C13A C18A . . . . 113.87(14) ?
    C1A C2A C13A C14A . . . . 60.06(16) ?
    C3A C2A C13A C14A . . . . -63.66(16) ?
    C18A C13A C14A C15A . . . . 1.1(2) ?
    C2A C13A C14A C15A . . . . 178.63(12) ?
    C13A C14A C15A C16A . . . . -0.2(2) ?
    C14A C15A C16A C17A . . . . -0.8(2) ?
    C15A C16A C17A C18A . . . . 0.9(2) ?
    C14A C13A C18A C17A . . . . -1.0(2) ?
    C2A C13A C18A C17A . . . . -178.61(13) ?
    C16A C17A C18A C13A . . . . 0.0(2) ?
    C20A O1A C19A O3A . . . . -4.8(2) ?
    C20A O1A C19A C3A . . . . 171.95(12) ?
    C4A C3A C19A O3A . . . . -119.90(14) ?
    C2A C3A C19A O3A . . . . 117.39(14) ?
    C4A C3A C19A O1A . . . . 63.32(14) ?
    C2A C3A C19A O1A . . . . -59.39(14) ?
    C19A O1A C20A C21A . . . . -169.57(14) ?
    C6B C1B C2B C13B . . . . 172.3(3) ?
    C6B C1B C2B C3B . . . . 47.14(15) ?
    C6B C1B C2B C13C . . . . 167.8(4) ?
    C13B C2B C3B C19B . . . . 65.7(2) ?
    C1B C2B C3B C19B . . . . -169.88(11) ?
    C13C C2B C3B C19B . . . . 66.3(3) ?
    C13B C2B C3B C4B . . . . -175.3(2) ?
    C1B C2B C3B C4B . . . . -50.81(14) ?
    C13C C2B C3B C4B . . . . -174.7(3) ?
    C19B C3B C4B O4B . . . . -29.15(18) ?
    C2B C3B C4B O4B . . . . -151.15(14) ?
    C19B C3B C4B C5B . . . . 153.85(12) ?
    C2B C3B C4B C5B . . . . 31.85(17) ?
    O4B C4B C5B C6B . . . . 176.25(14) ?
    C3B C4B C5B C6B . . . . -6.8(2) ?
    C4B C5B C6B C7B . . . . 179.42(12) ?
    C4B C5B C6B C1B . . . . 1.78(19) ?
    C2B C1B C6B C5B . . . . -22.94(17) ?
    C2B C1B C6B C7B . . . . 159.32(11) ?
    C5B C6B C7B C12B . . . . -157.01(12) ?
    C1B C6B C7B C12B . . . . 20.69(17) ?
    C5B C6B C7B C8B . . . . 21.79(19) ?
    C1B C6B C7B C8B . . . . -160.50(12) ?
    C12B C7B C8B C9B . . . . 0.1(2) ?
    C6B C7B C8B C9B . . . . -178.77(13) ?
    C7B C8B C9B C10B . . . . 0.3(2) ?
    C22B O2B C10B C11B . . . . 4.9(2) ?
    C22B O2B C10B C9B . . . . -175.43(12) ?
    C8B C9B C10B O2B . . . . 179.92(12) ?
    C8B C9B C10B C11B . . . . -0.4(2) ?
    O2B C10B C11B C12B . . . . 179.76(12) ?
    C9B C10B C11B C12B . . . . 0.1(2) ?
    C10B C11B C12B C7B . . . . 0.3(2) ?
    C8B C7B C12B C11B . . . . -0.37(19) ?
    C6B C7B C12B C11B . . . . 178.49(12) ?
    C1B C2B C13B C18B . . . . -52.5(10) ?
    C3B C2B C13B C18B . . . . 71.8(9) ?
    C13C C2B C13B C18B . . . . 65(6) ?
    C1B C2B C13B C14B . . . . 121.2(6) ?
    C3B C2B C13B C14B . . . . -114.5(6) ?
    C13C C2B C13B C14B . . . . -122(7) ?
    C18B C13B C14B C15B . . . . -3.5(9) ?
    C2B C13B C14B C15B . . . . -178.3(5) ?
    C13B C14B C15B C16B . . . . 0.2(7) ?
    C14B C15B C16B C17B . . . . -0.6(9) ?
    C15B C16B C17B C18B . . . . 4.2(13) ?
    C16B C17B C18B C13B . . . . -10(2) ?
    C14B C13B C18B C17B . . . . 9.5(19) ?
    C2B C13B C18B C17B . . . . -176.0(12) ?
    C13B C2B C13C C18C . . . . -111(7) ?
    C1B C2B C13C C18C . . . . -46.3(10) ?
    C3B C2B C13C C18C . . . . 76.2(9) ?
    C13B C2B C13C C14C . . . . 73(6) ?
    C1B C2B C13C C14C . . . . 137.9(6) ?
    C3B C2B C13C C14C . . . . -99.7(7) ?
    C18C C13C C14C C15C . . . . 4.7(13) ?
    C2B C13C C14C C15C . . . . 179.9(5) ?
    C13C C14C C15C C16C . . . . 2.1(8) ?
    C14C C15C C16C C17C . . . . -0.3(11) ?
    C15C C16C C17C C18C . . . . -8.9(19) ?
    C14C C13C C18C C17C . . . . -11.1(17) ?
    C2B C13C C18C C17C . . . . 173.9(9) ?
    C16C C17C C18C C13C . . . . 13(2) ?
    C20B O1B C19B O3B . . . . 4.1(2) ?
    C20B O1B C19B C3B . . . . -174.31(12) ?
    C4B C3B C19B O3B . . . . -73.10(17) ?
    C2B C3B C19B O3B . . . . 48.92(19) ?
    C4B C3B C19B O1B . . . . 105.25(13) ?
    C2B C3B C19B O1B . . . . -132.73(12) ?
    C19B O1B C20B C21B . . . . -80.67(19) ?
loop_
    _geom_hbond_atom_site_label_D
    _geom_hbond_atom_site_label_H
    _geom_hbond_atom_site_label_A
    _geom_hbond_site_symmetry_A
    _geom_hbond_distance_DH
    _geom_hbond_distance_HA
    _geom_hbond_distance_DA
    _geom_hbond_angle_DHA
    C3A H3AA O2B 2_567 1.00 2.57 3.4093(18) 142
    C5A H5AA O4B 2_667 0.95 2.55 3.3630(17) 143
    C8A H8AA O4B 2_667 0.95 2.31 3.2446(18) 166
    C14B H14B O2A 2_567 0.95 2.58 3.500(5) 163
    C16A H16A O2B 1_564 0.95 2.47 3.2789(18) 143
    C17B H17B O3A 1_545 0.95 2.47 3.116(9) 125
    C21B H21D Cg1 1_655 0.98 2.85 3.811(2) 167
    C22B H22D Cg2 2_557 0.98 2.87 3.644(4) 137
