# Supplementary material for: Ethyl 4-(4-methoxy­phen­yl)-2-oxo-6-phenyl­cyclo­hex-3-ene-1-carboxyl­ate
Source: Acta Crystallogr Sect E Struct Rep Online. 2008 Nov 26;64(Pt 12):o2448. doi: 10.1107/S1600536808039093 (PMC2960071; doi:10.1107/S1600536808039093)
Supplement: Supplementary file 2 [file e-64-o2448-Isup2.hkl]

# 
# h,k,l, Fc-squared, Fo-squared, sigma(Fo-squared) and status flag 
# 
data_I
_shelx_title '  CI2722       P-1          R = 0.05' 
_shelx_refln_list_code          4 
_shelx_F_calc_maximum      222.17 
_exptl_crystal_F_000       744.00 
_reflns_d_resolution_high  0.6614 
 
loop_ 
 _symmetry_equiv_pos_as_xyz 
 'x, y, z' 
 '-x, -y, -z' 
 
_cell_length_a     9.6095 
_cell_length_b    12.5386 
_cell_length_c    15.9704 
_cell_angle_alpha  75.916 
_cell_angle_beta   78.879 
_cell_angle_gamma  88.413 
 
_shelx_F_squared_multiplier     1.000 
 
loop_ 
 _refln_index_h 
 _refln_index_k 
 _refln_index_l 
 _refln_F_squared_calc 
 _refln_F_squared_meas 
 _refln_F_squared_sigma 
 _refln_observed_status 
   1   0   0       70.83       56.01      2.27 o 
   2   0   0      372.79      416.65      4.42 o 
   3   0   0     1337.73     1339.82     14.08 o 
   4   0   0      672.39      596.76      6.47 o 
   5   0   0       93.27      103.31      1.86 o 
   6   0   0      123.19      146.67      2.45 o 
   7   0   0      251.58      267.03      3.75 o 
   8   0   0       53.99       59.72      2.23 o 
   9   0   0      454.63      459.28      8.89 o 
  10   0   0      103.74      104.32      4.97 o 
  11   0   0        0.09        1.26      3.86 o 
  12   0   0       11.81       11.68      3.14 o 
  13   0   0        5.31       10.89      3.42 o 
  14   0   0        4.07        1.75      3.12 o 
 -14   1   0       14.80        5.68      3.32 o 
 -13   1   0       19.54       23.54      3.75 o 
 -12   1   0       33.18       32.67      4.15 o 
 -11   1   0       77.58       69.38      4.31 o 
 -10   1   0       89.04       74.67      6.87 o 
  -9   1   0       14.25        9.97      1.70 o 
  -8   1   0        2.64        3.96      1.16 o 
  -7   1   0       86.48       78.22      2.07 o 
  -6   1   0        0.70        1.54      0.66 o 
  -5   1   0      332.68      300.86      3.47 o 
  -4   1   0      114.93      128.88      2.41 o 
  -3   1   0     1837.51     1739.81     16.21 o 
  -2   1   0     3554.74     3611.64     29.98 o 
  -1   1   0     1965.85     1896.88     52.70 o 
   1   1   0     5477.58     5827.86     57.93 o 
   2   1   0     8192.48     8580.69     76.69 o 
   3   1   0     2120.05     2040.54     17.63 o 
   4   1   0      356.99      263.97      3.61 o 
   5   1   0      116.06      104.82      1.87 o 
   6   1   0        0.17        1.07      0.78 o 
   7   1   0        5.97        6.56      0.96 o 
   8   1   0       21.19       16.28      1.44 o 
   9   1   0       29.90       35.97      3.86 o 
  10   1   0      150.80      141.90      5.30 o 
  11   1   0       22.92       18.69      3.15 o 
  12   1   0        0.44       -1.29      2.48 o 
  13   1   0        0.04        0.32      2.78 o 
  14   1   0       26.98       18.74      4.06 o 
 -14   2   0        2.73       -4.46      6.23 o 
 -13   2   0        9.82        6.31      4.68 o 
 -12   2   0       52.74       55.60      5.51 o 
 -11   2   0      182.88      170.81      8.45 o 
 -10   2   0        3.91        3.19      1.83 o 
  -9   2   0      428.89      431.94      7.92 o 
  -8   2   0      445.75      395.93      5.59 o 
  -7   2   0      238.65      248.89      3.88 o 
  -6   2   0       50.37       47.84      1.66 o 
  -5   2   0     3833.41     4109.71     34.54 o 
  -4   2   0      216.41      250.85      3.09 o 
  -3   2   0     1557.58     1549.78     14.66 o 
  -2   2   0    30019.90    31364.09    274.77 o 
  -1   2   0       61.10       94.25      1.81 o 
   0   2   0      947.21      836.58     10.53 o 
   1   2   0      307.05      239.04      2.49 o 
   2   2   0     1321.32     1477.52     13.91 o 
   3   2   0     4391.59     5010.99     41.18 o 
   4   2   0       34.18       45.22      0.95 o 
   5   2   0     1348.45     1331.73     10.26 o 
   6   2   0      183.11      194.47      2.71 o 
   7   2   0        1.22        1.48      1.01 o 
   8   2   0        1.01       -0.79      1.43 o 
   9   2   0        9.99        7.46      1.98 o 
  10   2   0        0.08       -0.66      2.57 o 
  11   2   0       30.86       15.18      3.06 o 
  12   2   0       65.51       51.47      4.62 o 
  13   2   0        3.18        1.55      3.13 o 
  14   2   0       36.14       34.36      4.80 o 
 -14   3   0        1.45       -1.60      2.87 o 
 -13   3   0       30.99       38.70      4.19 o 
 -12   3   0       66.46       67.78      5.02 o 
 -11   3   0        0.15       -0.01      2.44 o 
 -10   3   0      209.18      192.80      4.74 o 
  -9   3   0      104.64      105.59      3.35 o 
  -8   3   0      974.51      993.45     10.79 o 
  -7   3   0      649.41      628.06      7.94 o 
  -6   3   0      127.40      133.07      2.78 o 
  -5   3   0       58.55       59.66      1.47 o 
  -4   3   0      369.33      362.48      4.44 o 
  -3   3   0      846.16      864.69      8.15 o 
  -2   3   0     1413.97     1477.70     13.56 o 
  -1   3   0      116.87      139.40      2.49 o 
   0   3   0      970.69      980.27     12.50 o 
   1   3   0     1870.06     2260.98     18.11 o 
   2   3   0     4862.90     5140.71     37.95 o 
   3   3   0       90.16       94.21      1.63 o 
   4   3   0     1580.00     1602.38     11.49 o 
   5   3   0      486.36      570.41      4.38 o 
   6   3   0      144.80      143.84      2.61 o 
   7   3   0        3.65        3.79      0.93 o 
   8   3   0      391.44      379.53      5.03 o 
   9   3   0       10.82        9.51      1.90 o 
  10   3   0       18.17       15.96      2.44 o 
  11   3   0        8.51        8.68      2.75 o 
  12   3   0        3.78        3.07      2.93 o 
  13   3   0       79.34       97.80      9.69 o 
  14   3   0       52.73       49.20      5.16 o 
 -13   4   0      138.18      112.09      8.18 o 
 -12   4   0       10.19        8.20      5.88 o 
 -11   4   0        9.59       -0.26      3.75 o 
 -10   4   0       33.99       31.28      2.37 o 
  -9   4   0      213.43      200.49      6.60 o 
  -8   4   0      197.05      187.11      4.19 o 
  -7   4   0      356.55      379.61      5.63 o 
  -6   4   0      704.54      668.81      7.99 o 
  -5   4   0      182.21      183.92      3.47 o 
  -4   4   0     1166.87     1355.50     14.26 o 
  -3   4   0      206.32      216.47      3.89 o 
  -2   4   0     3315.32     3322.97     32.25 o 
  -1   4   0      580.48      594.75      7.20 o 
   0   4   0      803.40      859.90      8.78 o 
   1   4   0     1351.08     1314.17     12.36 o 
   2   4   0     1709.35     1789.71     13.75 o 
   3   4   0      316.46      373.40      3.91 o 
   4   4   0      385.47      452.48      4.29 o 
   5   4   0      633.00      637.06      5.18 o 
   6   4   0      103.32      111.10      1.85 o 
   7   4   0      454.92      425.94      4.93 o 
   8   4   0     1994.19     1901.01     17.65 o 
   9   4   0      867.73      863.50     13.49 o 
  10   4   0       64.32       66.57      3.96 o 
  11   4   0        0.01       -1.87      2.33 o 
  12   4   0       26.38       23.10      3.79 o 
  13   4   0       26.92       30.76      4.43 o 
 -13   5   0        1.56        4.93      4.66 o 
 -12   5   0       16.95       21.55      3.53 o 
 -11   5   0        4.45       -2.24      4.09 o 
 -10   5   0       54.92       61.67      3.98 o 
  -9   5   0        2.04       -0.39      1.51 o 
  -8   5   0      507.30      486.18      7.42 o 
  -7   5   0      206.62      191.21      3.94 o 
  -6   5   0        6.27        7.97      1.50 o 
  -5   5   0       78.92       72.37      2.39 o 
  -4   5   0     3753.17     3960.74     38.65 o 
  -3   5   0        0.53        0.68      0.75 o 
  -2   5   0      453.08      442.90      6.42 o 
  -1   5   0       22.55       17.39      0.99 o 
   0   5   0        0.45        0.74      0.49 o 
   1   5   0      744.09      754.03     11.53 o 
   2   5   0      179.60      251.04      3.05 o 
   3   5   0       26.86       45.74      1.31 o 
   4   5   0       28.02       31.87      1.39 o 
   5   5   0      336.25      417.52      4.38 o 
   6   5   0      148.63      171.02      2.64 o 
   7   5   0      549.19      526.40      5.31 o 
   8   5   0      368.61      369.23      5.31 o 
   9   5   0        2.52        1.64      1.65 o 
  10   5   0        9.46        6.76      1.95 o 
  11   5   0        6.71        8.67      2.54 o 
  12   5   0       96.24       97.94      5.26 o 
  13   5   0       40.19       42.88      4.40 o 
 -13   6   0        0.14       -3.44      6.47 o 
 -12   6   0       13.04        8.11      3.16 o 
 -11   6   0        5.30        3.00      2.42 o 
 -10   6   0       66.95       63.71      3.52 o 
  -9   6   0      209.24      204.20      5.18 o 
  -8   6   0       74.42       94.56      3.13 o 
  -7   6   0       59.33       73.49      3.28 o 
  -6   6   0      664.63      575.65     10.02 o 
  -5   6   0       83.18       86.06      2.93 o 
  -4   6   0      103.18       73.25      2.39 o 
  -3   6   0      416.04      472.86      6.14 o 
  -2   6   0       65.19       56.82      1.55 o 
  -1   6   0      152.34      162.86      2.60 o 
   0   6   0      173.71      147.85      1.98 o 
   1   6   0       73.31       64.32      2.24 o 
   2   6   0     1557.48     1664.06     12.38 o 
   3   6   0      110.41       77.69      1.70 o 
   4   6   0        0.00        1.39      0.71 o 
   5   6   0       35.45       30.93      1.38 o 
   6   6   0     6286.10     6230.34     88.17 o 
   7   6   0      127.70      136.30      3.27 o 
   8   6   0       19.90       21.34      1.88 o 
   9   6   0        0.26       -2.22      1.64 o 
  10   6   0        0.32       -1.71      1.88 o 
  11   6   0       47.90       37.55      3.58 o 
  12   6   0      123.87      142.25      7.96 o 
  13   6   0        6.00        6.70      4.90 o 
 -13   7   0        0.11        3.58      3.09 o 
 -12   7   0        8.87        9.25      3.16 o 
 -11   7   0       27.13       25.04      3.36 o 
 -10   7   0        0.76        0.17      2.56 o 
  -9   7   0       24.66       36.53      2.73 o 
  -8   7   0       43.09       44.48      3.16 o 
  -7   7   0        0.12       -0.21      1.74 o 
  -6   7   0      218.51      221.05      5.94 o 
  -5   7   0      664.79      764.43     10.52 o 
  -4   7   0      296.07      271.39      4.59 o 
  -3   7   0       47.46       70.81      1.70 o 
  -2   7   0      194.34      190.69      3.14 o 
  -1   7   0      127.67      115.74      2.40 o 
   0   7   0        5.63        5.30      0.58 o 
   1   7   0     1051.78     1079.81     16.80 o 
   2   7   0       10.82       11.75      0.81 o 
   3   7   0      145.52      177.58      2.48 o 
   4   7   0     1002.96     1003.72      8.53 o 
   5   7   0     2354.35     2260.11     19.66 o 
   6   7   0        0.29        3.61      1.54 o 
   7   7   0       33.66       39.77      2.55 o 
   8   7   0       43.67       51.17      3.34 o 
   9   7   0       58.54       45.52      4.15 o 
  10   7   0       34.28       47.24      4.99 o 
  11   7   0       10.50        9.52      4.80 o 
  12   7   0        7.51        9.96      7.10 o 
  13   7   0       85.15      119.66     10.71 o 
 -12   8   0       38.89       48.32      4.68 o 
 -11   8   0        8.66       11.58      2.69 o 
 -10   8   0        2.75        4.77      4.18 o 
  -9   8   0      108.00      127.53      4.59 o 
  -8   8   0        0.16        1.11      1.46 o 
  -7   8   0       22.64       23.86      2.64 o 
  -6   8   0       24.22       34.99      2.96 o 
  -5   8   0      481.86      515.58      8.08 o 
  -4   8   0       53.68       55.56      2.31 o 
  -3   8   0       13.05       21.60      1.59 o 
  -2   8   0       19.24       12.25      0.95 o 
  -1   8   0        5.20        5.77      1.02 o 
   0   8   0      220.02      249.96      3.12 o 
   1   8   0      174.98      203.09      3.33 o 
   2   8   0      231.31      201.89      3.74 o 
   3   8   0       88.38      125.16      2.18 o 
   4   8   0      676.69      720.59      7.83 o 
   5   8   0     1146.44     1111.45     11.31 o 
   6   8   0       28.25       28.55      2.45 o 
   7   8   0        2.73        4.34      1.85 o 
   8   8   0        9.46        0.75      2.60 o 
   9   8   0        7.36        7.76      2.45 o 
  10   8   0        0.19       -5.59      4.93 o 
  11   8   0        0.09       -9.82      5.40 o 
  12   8   0        3.48        5.07     10.12 o 
 -12   9   0        1.71        2.06      2.92 o 
 -11   9   0        2.22        6.42      4.69 o 
 -10   9   0       25.30       22.32      4.39 o 
  -9   9   0       35.64       35.75      3.39 o 
  -8   9   0        1.53        2.25      3.12 o 
  -7   9   0        8.06        8.90      1.69 o 
  -6   9   0       14.90       13.19      1.70 o 
  -5   9   0        1.03        3.12      1.23 o 
  -4   9   0      490.39      506.47      7.95 o 
  -3   9   0      354.61      344.18      6.07 o 
  -2   9   0      434.96      418.53     14.18 o 
  -1   9   0        5.88       16.90      2.24 o 
   0   9   0       88.90      109.36      3.02 o 
   1   9   0       74.58       58.84      3.01 o 
   2   9   0        7.06       13.93      1.58 o 
   3   9   0       57.71       51.62      2.88 o 
   4   9   0     1230.92     1192.81     12.84 o 
   5   9   0      348.29      332.70      5.48 o 
   6   9   0      125.84      138.71      5.73 o 
   7   9   0       31.22       37.68      3.15 o 
   8   9   0       42.40       67.84      7.20 o 
   9   9   0       14.79        5.97      3.21 o 
  10   9   0       20.66       30.67      6.28 o 
  11   9   0       18.18       19.44      6.43 o 
  12   9   0        9.10        7.86      6.31 o 
 -12  10   0        8.79       13.51      5.38 o 
 -11  10   0        2.77        5.17      2.51 o 
 -10  10   0       11.44       21.56      2.87 o 
  -9  10   0       57.00       51.23      3.47 o 
  -8  10   0      163.68      167.20      5.15 o 
  -7  10   0      123.51      123.77      4.32 o 
  -6  10   0       65.49       76.49      8.69 o 
  -5  10   0       57.40       66.89      2.96 o 
  -4  10   0       12.70       11.50      1.67 o 
  -3  10   0      417.18      422.94      7.99 o 
  -2  10   0      557.08      573.31     11.71 o 
  -1  10   0        2.43        4.30      1.18 o 
   0  10   0       36.97       41.77      4.08 o 
   1  10   0      254.80      261.04      8.02 o 
   2  10   0       38.71       44.50      2.98 o 
   3  10   0       52.22       53.07      3.42 o 
   4  10   0      309.09      298.17      5.93 o 
   5  10   0      215.75      211.67      4.78 o 
   6  10   0        9.97        4.62      2.27 o 
   7  10   0      203.92      209.55      7.65 o 
   8  10   0       22.89       25.45      3.85 o 
   9  10   0        0.19       -7.73      3.86 o 
  10  10   0        0.01        3.69      7.35 o 
  11  10   0        9.55       16.58      7.14 o 
 -11  11   0       45.44       71.14      5.68 o 
 -10  11   0        0.76       -2.88      1.97 o 
  -9  11   0        6.17        5.75      2.28 o 
  -8  11   0       28.13       32.51      3.40 o 
  -7  11   0       46.87       52.56      3.29 o 
  -6  11   0       26.42       20.58      2.30 o 
  -5  11   0      247.68      249.38      6.09 o 
  -4  11   0       33.45       34.15      2.47 o 
  -3  11   0       46.72       45.59      5.41 o 
  -2  11   0       29.91       32.56      2.38 o 
  -1  11   0        0.65       -0.15      1.81 o 
   0  11   0      122.99      137.34      6.69 o 
   1  11   0       77.05       66.71      5.18 o 
   2  11   0      240.16      223.62      7.54 o 
   3  11   0      330.24      319.25      7.55 o 
   4  11   0        0.51       -1.39      2.08 o 
   5  11   0        9.87        7.85      2.11 o 
   6  11   0       46.44       52.92      3.98 o 
   7  11   0      225.07      224.69      7.03 o 
   8  11   0       38.92       33.05      9.25 o 
   9  11   0       40.31       40.52      6.87 o 
  10  11   0        2.42       -0.43      3.72 o 
  11  11   0        3.77        7.21      7.89 o 
 -10  12   0        0.33        2.11      2.64 o 
  -9  12   0      146.87      150.94      7.14 o 
  -8  12   0       10.82       17.30      2.65 o 
  -7  12   0       14.60       14.86      3.02 o 
  -6  12   0        0.01        1.41      2.59 o 
  -5  12   0       17.10       26.88      3.59 o 
  -4  12   0      932.89      922.71     17.02 o 
  -3  12   0      486.21      472.56      9.28 o 
  -2  12   0        4.87        5.33      2.16 o 
  -1  12   0       36.33       27.87      2.98 o 
   0  12   0       27.70       18.40      3.61 o 
   1  12   0      188.44      174.20      6.69 o 
   2  12   0        6.16        3.05      4.10 o 
   3  12   0      311.25      276.29      7.26 o 
   4  12   0      106.87      113.93      5.07 o 
   5  12   0       62.88       70.82     12.60 o 
   6  12   0      113.10      106.79      5.11 o 
   7  12   0       36.27       33.20      4.77 o 
   8  12   0       41.09       36.08      5.46 o 
   9  12   0        0.44        3.26      5.10 o 
  10  12   0        4.37       -2.13      4.21 o 
 -10  13   0        0.02        4.06      2.51 o 
  -9  13   0       20.07       16.40      2.95 o 
  -8  13   0       28.53       21.76      7.82 o 
  -7  13   0        0.07       -2.00      2.15 o 
  -6  13   0        6.16        4.83      2.19 o 
  -5  13   0       38.35       53.75      4.12 o 
  -4  13   0       20.82       20.25      5.52 o 
  -3  13   0        8.92        9.34      2.47 o 
  -2  13   0       29.09       26.93      2.45 o 
  -1  13   0      102.78      105.66      5.25 o 
   0  13   0      126.22      123.69      7.32 o 
   1  13   0      453.68      423.32     10.99 o 
   2  13   0        2.88        3.94      2.94 o 
   3  13   0        9.46        5.67      2.62 o 
   4  13   0       12.90       15.95      3.09 o 
   5  13   0      182.35      183.14     11.14 o 
   6  13   0       35.41       38.66      5.41 o 
   7  13   0      208.32      224.54     13.65 o 
   8  13   0       33.17       39.94      8.00 o 
   9  13   0       69.07       81.32      6.72 o 
  -9  14   0        3.79        6.67      2.74 o 
  -8  14   0        0.44        2.99      2.54 o 
  -7  14   0        0.01        2.74      2.48 o 
  -6  14   0       60.17       57.83      4.44 o 
  -5  14   0        4.61       11.10      3.16 o 
  -4  14   0       10.19        7.60      2.60 o 
  -3  14   0        7.97       13.17      2.65 o 
  -2  14   0      140.52      149.00      6.27 o 
  -1  14   0       50.87       48.10      5.12 o 
   0  14   0        9.60        3.50      3.40 o 
   1  14   0      282.01      270.69      9.00 o 
   2  14   0        0.27        2.87      5.38 o 
   3  14   0       28.52       20.80      3.27 o 
   4  14   0        2.20       10.31      3.44 o 
   5  14   0       47.14       50.70      8.78 o 
   6  14   0        9.96        4.47      5.93 o 
   7  14   0       13.99       -1.20      6.12 o 
   8  14   0       35.81       47.47      8.89 o 
   9  14   0       37.35       25.72      7.79 o 
  -8  15   0        0.48        2.39      2.75 o 
  -7  15   0        3.95        4.70      7.69 o 
  -6  15   0       23.48       26.39      3.72 o 
  -5  15   0        3.02        6.17      2.80 o 
  -4  15   0       23.10       23.78      4.10 o 
  -3  15   0       22.85       27.68      3.74 o 
  -2  15   0       19.02       28.07      4.81 o 
  -1  15   0       36.76       38.01      5.23 o 
   0  15   0        2.08        3.26      5.52 o 
   1  15   0       22.22       19.54      3.90 o 
   2  15   0        3.66       -1.07      3.02 o 
   3  15   0      176.18      199.97      7.13 o 
   4  15   0       19.08       19.68      3.68 o 
   5  15   0        0.05        0.11      4.49 o 
   6  15   0        3.89       -3.40      6.59 o 
   7  15   0       33.10       36.28      8.78 o 
   8  15   0        8.11        9.41      7.06 o 
  -7  16   0       15.35       11.42      3.47 o 
  -6  16   0        6.34       13.17      4.63 o 
  -5  16   0       38.20       52.61      8.84 o 
  -4  16   0        0.82       -2.11      4.04 o 
  -3  16   0        0.87        1.52      3.45 o 
  -2  16   0        5.64       -0.89      3.66 o 
  -1  16   0       39.35       40.31      5.80 o 
   0  16   0        8.85        7.21      3.66 o 
   1  16   0      206.43      195.88      8.41 o 
   2  16   0       10.27       12.74      5.23 o 
   3  16   0       20.51       18.48      4.29 o 
   4  16   0       11.29       15.12      3.72 o 
   5  16   0       49.03       53.51      6.88 o 
   6  16   0        0.13        9.93      7.27 o 
  -5  17   0       16.32       13.76      3.80 o 
  -4  17   0        0.70       -1.99      3.76 o 
  -3  17   0        5.16        7.95      4.39 o 
  -2  17   0        4.58        8.47      4.34 o 
  -1  17   0       11.61       15.36      4.81 o 
   0  17   0       16.04       30.39      4.78 o 
   1  17   0      116.51      132.38     12.42 o 
   2  17   0       10.43        6.98      3.89 o 
   3  17   0       24.67       28.09     10.64 o 
   4  17   0       30.67       42.62      7.69 o 
   5  17   0       16.55       16.12      5.69 o 
  -3  18   0       83.92      116.64      8.94 o 
  -2  18   0       13.10       16.58      5.02 o 
  -1  18   0      109.71      118.49      7.38 o 
   0  18   0        8.53       20.16      7.71 o 
   1  18   0       19.55       14.18      4.66 o 
   2  18   0       47.42       46.10      5.91 o 
  -1 -18   1       23.35       45.38      5.87 o 
   0 -18   1       10.60        6.83      6.69 o 
   1 -18   1        0.12        7.96      4.14 o 
   2 -18   1        7.30       12.56      5.99 o 
  -4 -17   1        1.90        5.51      5.11 o 
  -3 -17   1       42.79       54.65      5.89 o 
  -2 -17   1       44.89       58.64      8.89 o 
  -1 -17   1        5.41        5.89      4.09 o 
   0 -17   1       10.73       12.78      4.12 o 
   1 -17   1        6.77        8.46      4.04 o 
   2 -17   1        3.23        3.40      4.23 o 
   3 -17   1        1.23       12.18      4.71 o 
   4 -17   1        0.34        1.55      3.38 o 
   5 -17   1       21.10       19.45      4.75 o 
  -6 -16   1        9.57        4.18      7.37 o 
  -5 -16   1        1.78        3.45      7.32 o 
  -4 -16   1       12.40        6.36      5.06 o 
  -3 -16   1        1.14        4.18      3.28 o 
  -2 -16   1      166.29      180.36      8.36 o 
  -1 -16   1        1.41        2.51      6.01 o 
   0 -16   1       43.09       32.18      4.71 o 
   1 -16   1      267.34      271.23     12.18 o 
   2 -16   1       16.44        8.00      4.23 o 
   3 -16   1       35.88       38.47      4.43 o 
   4 -16   1        6.93        4.15      2.43 o 
   5 -16   1        0.00        1.30      4.44 o 
   6 -16   1        8.56       10.55      3.48 o 
   7 -16   1        5.89        9.01      3.41 o 
  -7 -15   1       18.44       23.74      7.84 o 
  -6 -15   1        1.72       -0.89      6.74 o 
  -5 -15   1       15.16       22.91      7.89 o 
  -4 -15   1        2.56        2.79      3.04 o 
  -3 -15   1        1.43       -1.08      3.03 o 
  -2 -15   1        7.00        5.83      3.23 o 
  -1 -15   1       14.04       22.90      5.25 o 
   0 -15   1       53.42       48.56      5.28 o 
   1 -15   1       49.73       38.06      5.49 o 
   2 -15   1       54.69       51.44      4.62 o 
   3 -15   1       46.44       27.36      2.88 o 
   4 -15   1        9.01        6.46      2.94 o 
   5 -15   1        0.09       -2.49      2.42 o 
   6 -15   1        0.76        4.30      2.82 o 
   7 -15   1        1.67       -1.38      2.64 o 
   8 -15   1        0.98        0.81      2.86 o 
  -8 -14   1       15.70       14.64      7.53 o 
  -7 -14   1       18.34       19.08      7.42 o 
  -6 -14   1        3.49       -0.58      6.22 o 
  -5 -14   1        9.17        7.31      4.66 o 
  -4 -14   1      104.68      117.47      5.70 o 
  -3 -14   1       23.23       22.03      3.38 o 
  -2 -14   1        0.16        2.60      2.89 o 
  -1 -14   1      124.04      119.06      9.10 o 
   0 -14   1      175.46      175.56      9.20 o 
   1 -14   1       17.97       26.72      4.44 o 
   2 -14   1       10.03        5.64      4.81 o 
   3 -14   1       78.70       75.76      3.78 o 
   4 -14   1        5.31       -0.94      2.69 o 
   5 -14   1        1.67       -2.09      2.29 o 
   6 -14   1      109.95      103.74      5.86 o 
   7 -14   1        1.22        5.28      2.62 o 
   8 -14   1       10.19        6.96      2.78 o 
   9 -14   1        0.41        5.25      2.78 o 
  -9 -13   1       63.02       64.12     11.48 o 
  -8 -13   1       14.55       22.61      4.92 o 
  -7 -13   1       13.22       -0.37      5.91 o 
  -6 -13   1       61.59       56.46      8.73 o 
  -5 -13   1        1.45        4.91      3.88 o 
  -4 -13   1       11.68       15.14      3.05 o 
  -3 -13   1       48.88       57.51      4.10 o 
  -2 -13   1       35.42       28.90      3.87 o 
  -1 -13   1       59.21       61.88      4.86 o 
   0 -13   1      202.12      205.72      9.41 o 
   1 -13   1      281.43      278.94      8.41 o 
   2 -13   1        0.16        1.39      1.66 o 
   3 -13   1       27.04       24.40      3.18 o 
   4 -13   1        3.30        0.50      2.19 o 
   5 -13   1       85.98       78.40      5.84 o 
   6 -13   1      107.91      130.50      5.23 o 
   7 -13   1       48.08       60.31      4.10 o 
   8 -13   1        0.41        2.21      2.33 o 
   9 -13   1        2.37        2.75      2.61 o 
  10 -13   1        0.09        7.58      4.53 o 
 -10 -12   1        9.25       -1.88      7.48 o 
  -9 -12   1       78.73       89.33      6.91 o 
  -8 -12   1       28.23       29.51      5.35 o 
  -7 -12   1        9.27        9.62      7.32 o 
  -6 -12   1       13.38        8.30      2.95 o 
  -5 -12   1       23.29       18.93      4.18 o 
  -4 -12   1        5.79        5.22      2.51 o 
  -3 -12   1        2.73        0.57      2.34 o 
  -2 -12   1       43.83       40.18      3.69 o 
  -1 -12   1        3.63        2.46      2.98 o 
   0 -12   1       30.84       30.01      4.18 o 
   1 -12   1       89.82       90.83      7.89 o 
   2 -12   1       38.90       47.63      3.36 o 
   3 -12   1        7.46        6.76      3.47 o 
   4 -12   1       48.55       60.65      7.90 o 
   5 -12   1        5.14        0.38      2.89 o 
   6 -12   1       25.49       32.95      3.36 o 
   7 -12   1        1.81        3.61      2.08 o 
   8 -12   1       39.17       40.42      3.51 o 
   9 -12   1      120.39      103.95      4.97 o 
  10 -12   1        1.55        5.00      2.50 o 
 -11 -11   1        0.28        4.29      7.95 o 
 -10 -11   1        4.52       -6.85      7.06 o 
  -9 -11   1        9.60        6.42      4.27 o 
  -8 -11   1       31.16       34.12      5.10 o 
  -7 -11   1        6.50        8.30      3.74 o 
  -6 -11   1      111.44      100.27      5.05 o 
  -5 -11   1       89.29       88.43      4.59 o 
  -4 -11   1       87.97       91.12      6.33 o 
  -3 -11   1      198.62      193.11      5.92 o 
  -2 -11   1       67.06       70.55      3.95 o 
  -1 -11   1      155.40      135.46      7.11 o 
   0 -11   1       18.36       19.98      2.46 o 
   1 -11   1       60.79       59.62      2.54 o 
   2 -11   1      216.06      207.82     14.10 o 
   3 -11   1      279.56      273.77      5.99 o 
   4 -11   1      316.59      325.93     11.57 o 
   5 -11   1        4.93       11.27      2.27 o 
   6 -11   1        2.10        5.95      2.00 o 
   7 -11   1       12.41        5.63      2.15 o 
   8 -11   1        7.84        4.66      2.21 o 
   9 -11   1        0.00        0.01      2.20 o 
  10 -11   1       79.09       68.97      4.37 o 
  11 -11   1        9.55        4.07      2.84 o 
 -11 -10   1        0.30        0.80      8.91 o 
 -10 -10   1       24.82       32.38      6.52 o 
  -9 -10   1      144.22      145.42      6.45 o 
  -8 -10   1       21.57       26.79      4.26 o 
  -7 -10   1        3.88        2.05      2.86 o 
  -6 -10   1        3.62        4.33      2.59 o 
  -5 -10   1      232.94      232.58      6.54 o 
  -4 -10   1       65.15       78.40      3.15 o 
  -3 -10   1      258.93      265.73      5.92 o 
  -2 -10   1     1178.39     1106.58     14.80 o 
  -1 -10   1        0.12       -2.27      1.50 o 
   0 -10   1       98.86       70.85      6.23 o 
   1 -10   1       67.76       79.31      3.17 o 
   2 -10   1       63.13       55.58      4.31 o 
   3 -10   1       51.50       49.17      2.61 o 
   4 -10   1      183.76      192.19      4.77 o 
   5 -10   1       19.07       18.17      2.03 o 
   6 -10   1       18.77       13.55      2.85 o 
   7 -10   1      357.86      340.54     11.83 o 
   8 -10   1      122.23      126.19      4.81 o 
   9 -10   1       40.48       38.62      5.10 o 
  10 -10   1        0.30        2.27      2.21 o 
  11 -10   1        0.10       -1.87      3.71 o 
  12 -10   1        0.21        2.78      3.05 o 
 -12  -9   1        2.69       -5.22      8.78 o 
 -11  -9   1        2.99        0.33      5.61 o 
 -10  -9   1        0.51        0.95      8.34 o 
  -9  -9   1        0.00       -3.11      2.77 o 
  -8  -9   1        0.15        2.63      3.23 o 
  -7  -9   1        1.98       -1.41      3.27 o 
  -6  -9   1        0.07        1.19      1.83 o 
  -5  -9   1      803.35      766.00     10.63 o 
  -4  -9   1      351.53      325.19      5.65 o 
  -3  -9   1      149.92      142.34      3.38 o 
  -2  -9   1       74.93       68.03      3.01 o 
  -1  -9   1        7.08       18.40      2.21 o 
   0  -9   1      935.36      941.82      9.97 o 
   1  -9   1      193.10      200.14      6.11 o 
   2  -9   1      911.37      890.63     31.01 o 
   3  -9   1       87.50       79.08      2.96 o 
   4  -9   1       11.97       13.56      2.04 o 
   5  -9   1      246.84      244.58      5.20 o 
   6  -9   1       39.99       53.52      3.81 o 
   7  -9   1        0.03        0.04      2.04 o 
   8  -9   1      124.85      124.25      4.54 o 
   9  -9   1       75.94       65.08      5.31 o 
  10  -9   1        3.34        4.25      2.20 o 
  11  -9   1        5.46        2.03      3.66 o 
  12  -9   1       29.82       34.05      4.41 o 
 -12  -8   1       18.35       13.77      7.01 o 
 -11  -8   1       13.16        3.21      7.03 o 
 -10  -8   1       24.96       29.28      8.34 o 
  -9  -8   1        0.48        2.22      2.25 o 
  -8  -8   1       13.68       19.48      2.82 o 
  -7  -8   1       96.56       87.41      4.12 o 
  -6  -8   1      151.70      168.08      4.94 o 
  -5  -8   1      152.60      155.84      4.25 o 
  -4  -8   1     4189.36     4044.21     37.35 o 
  -3  -8   1      260.52      280.66      4.02 o 
  -2  -8   1        7.91        2.50      0.81 o 
  -1  -8   1     1409.24     1473.13     14.48 o 
   0  -8   1      130.03      133.68      2.61 o 
   1  -8   1       75.78       66.32      1.73 o 
   2  -8   1       72.84       61.48      2.20 o 
   3  -8   1      550.89      549.31      7.52 o 
   4  -8   1       27.21       30.45      1.78 o 
   5  -8   1      260.56      277.59      6.92 o 
   6  -8   1      447.74      457.33      7.69 o 
   7  -8   1       35.18       44.25      2.59 o 
   8  -8   1        3.67        4.40      1.78 o 
   9  -8   1        0.18       -1.96      1.73 o 
  10  -8   1       26.36       31.07      3.34 o 
  11  -8   1        0.01        1.45      2.31 o 
  12  -8   1       63.80       75.06     15.21 o 
 -12  -7   1       21.51       20.28      5.26 o 
 -11  -7   1        0.63        1.08      4.18 o 
 -10  -7   1        0.27        1.51      3.75 o 
  -9  -7   1       12.84       10.90      3.55 o 
  -8  -7   1       67.32       72.98      4.26 o 
  -7  -7   1      248.15      227.84      5.29 o 
  -6  -7   1       18.17       20.25      1.93 o 
  -5  -7   1      105.80       91.31      3.01 o 
  -4  -7   1        3.34        2.34      0.87 o 
  -3  -7   1      270.91      272.39      3.23 o 
  -2  -7   1      131.35      128.45      2.44 o 
  -1  -7   1      203.54      216.06      3.01 o 
   0  -7   1     1037.05     1160.66     10.83 o 
   1  -7   1        1.89        1.24      0.61 o 
   2  -7   1      490.85      529.11      6.32 o 
   3  -7   1       38.68       41.68      1.84 o 
   4  -7   1        0.18        0.51      0.82 o 
   5  -7   1       10.40       24.88      1.55 o 
   6  -7   1        0.04        1.79      1.12 o 
   7  -7   1      226.61      209.57      4.39 o 
   8  -7   1       84.70       87.49      3.90 o 
   9  -7   1       74.55       80.20      3.30 o 
  10  -7   1       35.68       51.69      3.30 o 
  11  -7   1        0.00       -1.78      2.04 o 
  12  -7   1       52.37       67.21     12.34 o 
  13  -7   1        1.03        8.00      3.35 o 
 -13  -6   1        1.07        1.82      5.57 o 
 -12  -6   1        1.09        1.75      4.14 o 
 -11  -6   1        0.04       -1.03      2.64 o 
 -10  -6   1       34.28       32.27      3.00 o 
  -9  -6   1        0.21        0.42      1.80 o 
  -8  -6   1       54.82       60.61      2.63 o 
  -7  -6   1       85.39       77.32      2.63 o 
  -6  -6   1     3091.35     2933.89     27.89 o 
  -5  -6   1      389.46      383.47      4.33 o 
  -4  -6   1       36.02       59.10      1.58 o 
  -3  -6   1      358.04      362.38      5.46 o 
  -2  -6   1       79.69       73.45      1.77 o 
  -1  -6   1       65.90       70.28      2.00 o 
   0  -6   1       96.22       99.69      1.83 o 
   1  -6   1      951.27      977.97     11.49 o 
   2  -6   1      510.96      526.54      6.17 o 
   3  -6   1       38.19       53.21      1.39 o 
   4  -6   1        7.27       11.50      1.05 o 
   5  -6   1       45.33       46.46      2.35 o 
   6  -6   1      498.83      512.90      6.77 o 
   7  -6   1       20.62       18.15      1.63 o 
   8  -6   1       11.58       16.71      2.09 o 
   9  -6   1       18.66       17.96      2.72 o 
  10  -6   1       54.69       61.21      3.48 o 
  11  -6   1        0.00        0.31      1.95 o 
  12  -6   1       14.45       18.95      3.41 o 
  13  -6   1        1.31       -2.54      2.85 o 
 -13  -5   1       44.33       45.68      4.66 o 
 -12  -5   1        0.08       -0.02      4.07 o 
 -11  -5   1       32.59       29.55      3.53 o 
 -10  -5   1        0.07        0.37      1.92 o 
  -9  -5   1       14.53       10.49      2.10 o 
  -8  -5   1        0.01        0.04      1.80 o 
  -7  -5   1       24.82       18.36      1.59 o 
  -6  -5   1       98.51      120.27      2.69 o 
  -5  -5   1      300.23      316.75      3.70 o 
  -4  -5   1        2.60        9.16      0.85 o 
  -3  -5   1      599.21      587.43      5.65 o 
  -2  -5   1       69.43       73.27      1.61 o 
  -1  -5   1     1276.22     1237.18     11.12 o 
   0  -5   1       69.12       89.81      1.59 o 
   1  -5   1      135.39      177.11      2.90 o 
   2  -5   1        9.33       18.65      0.86 o 
   3  -5   1       75.03       60.80      1.49 o 
   4  -5   1     3437.52     3570.24     33.19 o 
   5  -5   1        2.06        5.82      1.29 o 
   6  -5   1        3.55        3.77      1.05 o 
   7  -5   1        4.01        1.41      1.13 o 
   8  -5   1      282.77      247.63      4.74 o 
   9  -5   1        0.02       -0.99      1.42 o 
  10  -5   1       51.10       47.57      3.18 o 
  11  -5   1       49.74       51.24      5.31 o 
  12  -5   1       87.29       78.64      5.98 o 
  13  -5   1        3.41        5.62      5.74 o 
 -13  -4   1       45.15       57.75      5.73 o 
 -12  -4   1       67.90       76.85      9.42 o 
 -11  -4   1       66.01       68.90      3.71 o 
 -10  -4   1        0.00       -0.62      1.92 o 
  -9  -4   1        0.75       -1.04      1.56 o 
  -8  -4   1      600.23      586.82      7.94 o 
  -7  -4   1      389.81      384.44      4.88 o 
  -6  -4   1      253.67      239.18      2.94 o 
  -5  -4   1        0.05        1.75      0.69 o 
  -4  -4   1      471.70      489.23      4.99 o 
  -3  -4   1     3177.31     3439.53     28.34 o 
  -2  -4   1       71.00       83.96      1.52 o 
  -1  -4   1        1.17       11.93      0.58 o 
   0  -4   1      448.09      446.09      5.00 o 
   1  -4   1      122.69      183.22      2.69 o 
   2  -4   1      283.95      338.97      3.98 o 
   3  -4   1      268.94      321.51      4.15 o 
   4  -4   1     1729.76     1987.55     18.03 o 
   5  -4   1      649.89      657.32      7.21 o 
   6  -4   1       32.38       24.85      1.77 o 
   7  -4   1      406.85      416.12      6.03 o 
   8  -4   1        2.13       -0.07      1.16 o 
   9  -4   1      162.54      155.11      3.66 o 
  10  -4   1       38.31       28.78      2.35 o 
  11  -4   1       29.82       29.37      2.97 o 
  12  -4   1       23.52       33.52      3.95 o 
  13  -4   1       19.59       11.56      4.82 o 
  14  -4   1        9.46        5.37      4.81 o 
 -13  -3   1       16.23       18.23      3.87 o 
 -12  -3   1        3.18        1.64      2.96 o 
 -11  -3   1       44.30       35.75      3.71 o 
 -10  -3   1       17.93       12.48      2.44 o 
  -9  -3   1       58.03       61.45      3.01 o 
  -8  -3   1       24.30       25.49      1.99 o 
  -7  -3   1      580.34      581.26      6.17 o 
  -6  -3   1       47.92       48.43      1.55 o 
  -5  -3   1        4.11       19.23      0.98 o 
  -4  -3   1      115.46      110.20      1.59 o 
  -3  -3   1      140.77      132.66      2.24 o 
  -2  -3   1     4398.35     4676.61     38.22 o 
  -1  -3   1        2.36        2.50      0.52 o 
   0  -3   1     1598.60     1692.97     16.68 o 
   1  -3   1     1172.91     1278.99     16.42 o 
   2  -3   1     2796.57     2894.20     25.94 o 
   3  -3   1      539.71      609.02      7.19 o 
   4  -3   1      667.80      776.37      7.42 o 
   5  -3   1      340.58      305.86      3.86 o 
   6  -3   1        2.30        6.32      1.01 o 
   7  -3   1       65.80       55.33      2.18 o 
   8  -3   1      115.64      119.85      2.93 o 
   9  -3   1       11.72        6.78      1.37 o 
  10  -3   1        0.18       -2.09      1.57 o 
  11  -3   1      109.02       91.91     10.31 o 
  12  -3   1        1.00       -1.98      4.33 o 
  13  -3   1        2.35        1.32      3.03 o 
  14  -3   1       12.23       14.40      3.54 o 
 -13  -2   1      137.06      122.44      7.06 o 
 -12  -2   1       14.32        7.57      3.07 o 
 -11  -2   1        0.05        3.43      4.14 o 
 -10  -2   1       17.40       18.61      2.56 o 
  -9  -2   1       43.24       45.17      3.31 o 
  -8  -2   1      448.30      425.25      7.02 o 
  -7  -2   1      100.86       87.14      2.07 o 
  -6  -2   1      313.35      325.93      3.71 o 
  -5  -2   1      956.89      949.17      7.69 o 
  -4  -2   1     1001.00      968.39      7.54 o 
  -3  -2   1        5.60        1.81      0.72 o 
  -2  -2   1      304.15      298.62      3.44 o 
  -1  -2   1      150.88       93.59      1.61 o 
   0  -2   1    11022.82    11656.08     94.37 o 
   1  -2   1      402.10      410.44      5.87 o 
   2  -2   1    32292.13    32316.94    786.43 o 
   3  -2   1     5349.19     5492.04     48.18 o 
   4  -2   1      171.84      179.54      3.62 o 
   5  -2   1      561.89      576.59      5.90 o 
   6  -2   1      506.38      502.79      6.46 o 
   7  -2   1       76.70       79.56      2.22 o 
   8  -2   1      528.45      467.14      7.17 o 
   9  -2   1        3.42        7.61      1.45 o 
  10  -2   1       66.22       49.79      4.37 o 
  11  -2   1        1.51        1.69      2.39 o 
  12  -2   1       29.45       15.41      3.45 o 
  13  -2   1        1.28        2.41      2.80 o 
  14  -2   1        3.45        1.09      3.05 o 
 -14  -1   1        0.04        0.72      3.33 o 
 -13  -1   1       15.92       15.97      3.73 o 
 -12  -1   1       43.94       38.78      4.12 o 
 -11  -1   1       75.96       69.02      5.87 o 
 -10  -1   1      322.42      309.92      6.79 o 
  -9  -1   1      820.63      796.05     11.57 o 
  -8  -1   1        2.41        3.08      1.38 o 
  -7  -1   1       18.20       22.91      1.29 o 
  -6  -1   1       16.86       15.97      0.98 o 
  -5  -1   1      192.36      196.20      2.53 o 
  -4  -1   1     1185.08     1200.84     10.20 o 
  -3  -1   1       75.23      104.14      1.69 o 
  -2  -1   1    11070.06    11516.38    101.46 o 
  -1  -1   1       53.05       62.27      1.23 o 
   0  -1   1      437.92      524.13     12.92 o 
   1  -1   1     5209.56     5416.32     92.98 o 
   2  -1   1     4663.55     4380.89     46.87 o 
   3  -1   1     2241.12     2157.88     21.53 o 
   4  -1   1       14.83       16.75      2.05 o 
   5  -1   1       58.02       80.02      1.87 o 
   6  -1   1       33.63       63.29      1.97 o 
   7  -1   1       46.08       36.75      1.28 o 
   8  -1   1      499.18      489.31      6.48 o 
   9  -1   1       24.47       18.47      1.90 o 
  10  -1   1        3.74        1.65      1.57 o 
  11  -1   1       50.33       45.63      9.88 o 
  12  -1   1       49.13       43.14      4.08 o 
  13  -1   1        0.04       -5.13      2.63 o 
  14  -1   1        0.51       -5.22      2.61 o 
 -14   0   1       10.79        7.34      3.61 o 
 -13   0   1        0.37       -2.81      3.20 o 
 -12   0   1       37.84       49.56      5.03 o 
 -11   0   1       68.22       65.01      4.36 o 
 -10   0   1        0.03       -2.13      1.68 o 
  -9   0   1      190.99      171.15      4.61 o 
  -8   0   1      364.19      352.79      5.61 o 
  -7   0   1        1.25        1.40      0.90 o 
  -6   0   1      148.51      118.73      2.15 o 
  -5   0   1      740.11      771.45      7.00 o 
  -4   0   1     2331.94     2318.28     17.47 o 
  -3   0   1     1093.36     1227.31     11.95 o 
  -2   0   1       24.96       18.60      0.66 o 
  -1   0   1      444.79      459.24      7.03 o 
   1   0   1      610.12      603.97      8.39 o 
   2   0   1     6824.13     7099.32     58.70 o 
   3   0   1     1878.13     1911.72     16.38 o 
   4   0   1      491.93      517.78      4.70 o 
   5   0   1       24.99       21.05      0.86 o 
   6   0   1     1113.58     1076.00      9.33 o 
   7   0   1      325.67      344.82      4.45 o 
   8   0   1       55.70       66.31      2.34 o 
   9   0   1        7.58        9.18      1.73 o 
  10   0   1        9.18        7.44      2.64 o 
  11   0   1       12.25       11.86      2.81 o 
  12   0   1        6.96        1.55      2.74 o 
  13   0   1        0.99       -2.76      2.88 o 
  14   0   1        0.69       -2.24      3.14 o 
 -14   1   1       19.17       26.84      4.37 o 
 -13   1   1       12.25       12.47      3.42 o 
 -12   1   1       70.29       73.45      6.87 o 
 -11   1   1       29.64       36.61      5.01 o 
 -10   1   1       56.07       52.94      3.61 o 
  -9   1   1       80.57       80.61      3.61 o 
  -8   1   1       90.96       90.25      3.61 o 
  -7   1   1      335.09      318.41      6.12 o 
  -6   1   1       33.00       26.06      1.14 o 
  -5   1   1      501.64      508.21      4.84 o 
  -4   1   1     1013.34      996.50      8.50 o 
  -3   1   1       99.54       92.38      1.72 o 
  -2   1   1     2173.39     2481.39     23.97 o 
  -1   1   1     4580.58     4853.36     75.20 o 
   0   1   1        5.13       -0.98      0.49 o 
   1   1   1     1232.76     1277.58     21.04 o 
   2   1   1     1164.17     1245.73     10.12 o 
   3   1   1     1459.14     1705.40     13.05 o 
   4   1   1     1028.01     1130.05     11.09 o 
   5   1   1       12.30       26.63      1.09 o 
   6   1   1      464.33      450.13      4.77 o 
   7   1   1      181.09      212.32      3.14 o 
   8   1   1        0.92       -1.38      1.21 o 
   9   1   1      115.83      106.98      4.33 o 
  10   1   1      769.48      754.97     11.47 o 
  11   1   1       61.92       61.37      4.22 o 
  12   1   1        0.22        0.16      2.50 o 
  13   1   1        0.67        1.19      2.92 o 
  14   1   1        5.77        3.61      3.41 o 
 -14   2   1        1.11        3.64      3.22 o 
 -13   2   1       18.36       24.99      3.76 o 
 -12   2   1      145.21      149.57      6.03 o 
 -11   2   1      120.10      115.50      6.67 o 
 -10   2   1      392.42      425.61      8.40 o 
  -9   2   1       24.46       12.80      2.04 o 
  -8   2   1      204.26      199.83      3.87 o 
  -7   2   1       33.75       37.78      2.04 o 
  -6   2   1      210.59      184.73      2.92 o 
  -5   2   1      134.08      150.27      3.66 o 
  -4   2   1       91.92       80.70      1.65 o 
  -3   2   1     1955.70     2052.20     17.64 o 
  -2   2   1     2000.59     2344.46     22.64 o 
  -1   2   1     7299.07     7717.97    121.47 o 
   0   2   1     1712.98     1792.23     19.38 o 
   1   2   1     1207.33     1275.27     10.30 o 
   2   2   1      166.01      206.40      2.93 o 
   3   2   1     3801.87     4143.15     34.22 o 
   4   2   1      844.32      806.01      6.66 o 
   5   2   1        7.68       20.38      0.93 o 
   6   2   1        4.65        4.35      0.79 o 
   7   2   1        0.58        1.39      1.01 o 
   8   2   1       52.39       53.07      1.82 o 
   9   2   1      218.29      212.45      6.13 o 
  10   2   1      347.09      326.20      6.93 o 
  11   2   1      223.15      199.03      6.38 o 
  12   2   1       17.33       19.03      3.45 o 
  13   2   1      100.42      115.52      6.09 o 
  14   2   1        5.86        6.00      3.64 o 
 -14   3   1       19.32       14.20      3.69 o 
 -13   3   1        0.04        5.21      2.89 o 
 -12   3   1       20.86       19.51      3.93 o 
 -11   3   1       15.92       15.02      5.65 o 
 -10   3   1       26.97       20.03      2.42 o 
  -9   3   1        5.99        8.56      1.58 o 
  -8   3   1      499.39      429.91      6.10 o 
  -7   3   1       71.47       72.55      2.49 o 
  -6   3   1      874.54      874.10      8.97 o 
  -5   3   1        0.31       -0.38      0.71 o 
  -4   3   1      654.43      734.02      7.31 o 
  -3   3   1        5.21       19.57      0.98 o 
  -2   3   1     8397.57     8834.01     91.21 o 
  -1   3   1    28024.12    30492.74    312.89 o 
   0   3   1      111.83       97.00      2.14 o 
   1   3   1     9627.08    10469.46     82.53 o 
   2   3   1     1818.80     1808.50     13.82 o 
   3   3   1        1.22        3.64      0.49 o 
   4   3   1      136.03      140.67      2.00 o 
   5   3   1       99.26       86.27      1.45 o 
   6   3   1      353.19      363.53      3.55 o 
   7   3   1       30.12       39.13      1.52 o 
   8   3   1      446.59      449.96      5.23 o 
   9   3   1      272.10      265.67      4.80 o 
  10   3   1       63.98       64.41      3.19 o 
  11   3   1        5.24        5.92      2.77 o 
  12   3   1        6.32        5.10      3.43 o 
  13   3   1       15.90       17.66      3.91 o 
  14   3   1        8.67        6.01      3.69 o 
 -13   4   1        7.21        7.07      3.14 o 
 -12   4   1       75.04       81.07      5.40 o 
 -11   4   1       18.76       10.32      3.38 o 
 -10   4   1       13.42       15.19      2.96 o 
  -9   4   1       27.95       17.94      1.74 o 
  -8   4   1       65.96       58.19      3.43 o 
  -7   4   1       45.97       59.39      3.74 o 
  -6   4   1      557.32      509.05      7.80 o 
  -5   4   1       22.84       38.18      1.77 o 
  -4   4   1      367.68      413.12      4.86 o 
  -3   4   1        2.47       10.55      0.95 o 
  -2   4   1      862.67      877.74     10.36 o 
  -1   4   1      863.70      938.77      9.79 o 
   0   4   1      602.80      632.70     10.51 o 
   1   4   1      122.30       56.24      1.22 o 
   2   4   1     2051.03     1886.62     14.40 o 
   3   4   1        0.88       -1.13      0.56 o 
   4   4   1       90.46      112.72      1.92 o 
   5   4   1      884.55      935.48      6.97 o 
   6   4   1       14.77       12.40      0.87 o 
   7   4   1       57.92       64.41      1.77 o 
   8   4   1     1497.86     1477.64     14.31 o 
   9   4   1      335.12      319.63      5.39 o 
  10   4   1       44.54       43.64      3.49 o 
  11   4   1      160.40      166.59      6.79 o 
  12   4   1        0.31        0.94      2.49 o 
  13   4   1       27.52       22.99      4.71 o 
 -13   5   1       30.29       16.19      3.43 o 
 -12   5   1        5.98        4.44      2.80 o 
 -11   5   1        6.62        7.56      2.76 o 
 -10   5   1       30.02       23.67      2.41 o 
  -9   5   1        0.01        0.49      1.54 o 
  -8   5   1      155.86      132.77      3.63 o 
  -7   5   1       87.77       91.12      2.52 o 
  -6   5   1      527.05      524.79      8.12 o 
  -5   5   1       98.11      100.10      3.03 o 
  -4   5   1     5527.21     5949.79     56.93 o 
  -3   5   1     6530.34     7603.57     66.62 o 
  -2   5   1     1892.16     2073.60     20.63 o 
  -1   5   1     1180.85     1249.22     12.88 o 
   0   5   1        0.13        0.02      0.66 o 
   1   5   1      129.70      101.84      2.05 o 
   2   5   1       36.53       50.58      1.14 o 
   3   5   1      164.70      149.72      2.24 o 
   4   5   1      680.42      787.66      6.98 o 
   5   5   1      253.56      240.80      3.67 o 
   6   5   1      186.11      154.72      2.51 o 
   7   5   1      195.27      188.51      3.17 o 
   8   5   1       80.05       79.91      2.91 o 
   9   5   1       63.64       74.95      3.01 o 
  10   5   1       72.65       79.02      4.56 o 
  11   5   1       26.50       27.54      2.96 o 
  12   5   1       19.44       12.57      2.93 o 
  13   5   1       18.29       24.26      3.73 o 
 -13   6   1        1.46       -0.46      3.79 o 
 -12   6   1       13.33        6.83      5.46 o 
 -11   6   1       22.92       12.61      2.98 o 
 -10   6   1        0.65       -0.52      1.73 o 
  -9   6   1      108.92      115.88      4.10 o 
  -8   6   1       94.06       85.91      2.97 o 
  -7   6   1       98.78      103.92      3.79 o 
  -6   6   1      283.79      295.61      5.78 o 
  -5   6   1        4.46        1.42      1.12 o 
  -4   6   1      283.98      274.56      4.58 o 
  -3   6   1     3566.77     3622.12     44.29 o 
  -2   6   1      892.82      798.22     11.03 o 
  -1   6   1        1.62        3.45      0.61 o 
   0   6   1        1.58        0.05      0.45 o 
   1   6   1      254.37      294.47      4.21 o 
   2   6   1      171.86      154.18      1.70 o 
   3   6   1      736.86      792.20      6.71 o 
   4   6   1       13.29       19.15      1.01 o 
   5   6   1     1015.97     1045.28      9.03 o 
   6   6   1      397.31      389.14      7.19 o 
   7   6   1       13.00       17.30      1.76 o 
   8   6   1        2.94        4.92      1.32 o 
   9   6   1       58.64       67.60      3.23 o 
  10   6   1       17.15       16.94      2.39 o 
  11   6   1       14.30       13.70      3.02 o 
  12   6   1       49.99       49.83      5.21 o 
  13   6   1        2.98        4.95      5.68 o 
 -13   7   1        0.00        2.72      3.16 o 
 -12   7   1        0.79        0.07      4.07 o 
 -11   7   1        1.19        3.59      4.14 o 
 -10   7   1        0.36       -0.03      2.19 o 
  -9   7   1      221.09      215.75      6.55 o 
  -8   7   1       33.33       29.19      1.93 o 
  -7   7   1       28.31       24.40      2.44 o 
  -6   7   1      676.67      738.04     10.66 o 
  -5   7   1      396.48      479.05      7.58 o 
  -4   7   1      418.45      420.05      6.13 o 
  -3   7   1     1234.57     1272.08     15.31 o 
  -2   7   1      104.37       91.35      1.93 o 
  -1   7   1      193.87      185.74      3.40 o 
   0   7   1       16.05       13.33      0.83 o 
   1   7   1       74.56      104.63      2.55 o 
   2   7   1       22.34       13.29      0.91 o 
   3   7   1      454.49      435.56      4.26 o 
   4   7   1      476.92      532.62      4.98 o 
   5   7   1      435.60      465.31      5.00 o 
   6   7   1       25.23       36.03      1.95 o 
   7   7   1      444.62      376.75      5.83 o 
   8   7   1        0.20        2.10      1.65 o 
   9   7   1        4.71       10.52      3.62 o 
  10   7   1       40.42       41.71      4.62 o 
  11   7   1        0.76        3.72      4.96 o 
  12   7   1       11.90       12.61     10.56 o 
  13   7   1       24.51       17.29      7.56 o 
 -12   8   1        0.42       -0.65      2.60 o 
 -11   8   1       23.03       31.14      7.63 o 
 -10   8   1        1.69        7.19      2.12 o 
  -9   8   1        5.21        2.14      1.71 o 
  -8   8   1       39.31       39.35      3.54 o 
  -7   8   1       95.09       85.91      5.16 o 
  -6   8   1      318.91      318.25      6.31 o 
  -5   8   1      297.62      278.94      6.32 o 
  -4   8   1      310.27      305.30      5.12 o 
  -3   8   1      228.12      243.66      5.15 o 
  -2   8   1      178.54      176.56      3.73 o 
  -1   8   1       73.26       73.12      1.81 o 
   0   8   1       25.96       30.36      1.18 o 
   1   8   1       11.84        9.21      1.13 o 
   2   8   1        5.72        8.73      1.12 o 
   3   8   1        0.03       -0.09      0.72 o 
   4   8   1       76.92       87.94      2.24 o 
   5   8   1      396.14      427.53      5.37 o 
   6   8   1      410.44      358.74      5.82 o 
   7   8   1      417.15      410.38      7.16 o 
   8   8   1       42.94       51.90      3.44 o 
   9   8   1       43.50       54.68      4.16 o 
  10   8   1       25.00       26.27      5.87 o 
  11   8   1        7.78        3.33      5.51 o 
  12   8   1       26.35       36.83      9.75 o 
 -12   9   1        2.41        9.62      3.00 o 
 -11   9   1       52.83       57.58      4.52 o 
 -10   9   1        8.97       10.05      2.19 o 
  -9   9   1        2.34        3.36      1.85 o 
  -8   9   1      217.86      232.66     25.17 o 
  -7   9   1       85.62       96.87      5.33 o 
  -6   9   1      776.29      781.27     15.47 o 
  -5   9   1      482.71      472.57     10.80 o 
  -4   9   1       46.66       49.87      3.61 o 
  -3   9   1       24.76       22.74      9.45 o 
  -2   9   1       49.69       46.97      2.25 o 
  -1   9   1       44.41       42.77      1.83 o 
   0   9   1      130.10      115.94      3.80 o 
   1   9   1      741.53      742.70      9.87 o 
   2   9   1      652.98      648.67      8.38 o 
   3   9   1      160.49      182.16      4.46 o 
   4   9   1      341.66      340.24      5.04 o 
   5   9   1     1966.67     1805.30     19.82 o 
   6   9   1       53.01       51.81      4.02 o 
   7   9   1       54.45       58.87      3.57 o 
   8   9   1      112.59      118.45      5.04 o 
   9   9   1        4.88       -2.85      2.83 o 
  10   9   1      201.83      185.32      9.85 o 
  11   9   1        0.89        1.20      5.65 o 
  12   9   1        6.55       15.44      6.67 o 
 -12  10   1        0.01        5.59      4.57 o 
 -11  10   1        3.83        4.73      2.68 o 
 -10  10   1        9.21       16.90      4.83 o 
  -9  10   1       29.68       32.46      3.85 o 
  -8  10   1       22.88       22.40      2.44 o 
  -7  10   1       70.09       68.80      6.11 o 
  -6  10   1       22.33       26.08      3.45 o 
  -5  10   1      253.50      242.09      7.65 o 
  -4  10   1       20.26       18.18      1.76 o 
  -3  10   1      231.99      226.19      4.83 o 
  -2  10   1       25.31       32.03      2.10 o 
  -1  10   1       71.98       78.91      2.73 o 
   0  10   1       65.94       62.30      6.56 o 
   1  10   1       21.64       33.65      3.09 o 
   2  10   1      139.65      103.39      4.10 o 
   3  10   1      134.08      134.25      4.09 o 
   4  10   1      862.22      777.24     25.93 o 
   5  10   1        0.64        2.77      1.75 o 
   6  10   1       17.61       15.17      2.59 o 
   7  10   1      363.04      376.69      7.90 o 
   8  10   1        6.32        7.37      3.30 o 
   9  10   1        0.01       -0.06      3.23 o 
  10  10   1       21.68       18.74      3.88 o 
  11  10   1        3.36        1.50      7.42 o 
  12  10   1        0.07        3.25      9.46 o 
 -11  11   1        0.12        1.13      2.77 o 
 -10  11   1        3.13        7.47      2.41 o 
  -9  11   1       11.66       10.30      2.91 o 
  -8  11   1       29.26       24.17     10.59 o 
  -7  11   1       42.15       56.90      6.01 o 
  -6  11   1       64.10       61.26      6.79 o 
  -5  11   1       54.21       45.10      4.49 o 
  -4  11   1       48.22       47.35      2.83 o 
  -3  11   1      249.74      233.65      5.28 o 
  -2  11   1        4.66        4.05      1.53 o 
  -1  11   1      269.39      293.48      5.82 o 
   0  11   1      202.18      204.73      8.00 o 
   1  11   1      270.53      225.82      7.10 o 
   2  11   1      701.01      692.06     11.83 o 
   3  11   1     1162.06     1170.19     17.71 o 
   4  11   1      236.69      221.99      8.66 o 
   5  11   1      224.62      206.38      5.08 o 
   6  11   1        1.86       -0.69      2.56 o 
   7  11   1      117.98      118.39      5.52 o 
   8  11   1        2.50        2.31      3.26 o 
   9  11   1        0.14       -1.17      3.36 o 
  10  11   1        4.29        5.19      6.22 o 
  11  11   1        0.64       -2.61      7.58 o 
 -10  12   1        8.41        7.24      2.39 o 
  -9  12   1        6.21        7.17      2.34 o 
  -8  12   1       15.85       14.51      3.39 o 
  -7  12   1       35.68       35.94      3.35 o 
  -6  12   1       10.33        7.86      2.58 o 
  -5  12   1       28.79       25.93      3.60 o 
  -4  12   1      165.93      178.13      5.18 o 
  -3  12   1        9.40        6.24      2.07 o 
  -2  12   1        2.39        2.24      1.49 o 
  -1  12   1      137.27      154.66      7.55 o 
   0  12   1       52.43       62.58      5.02 o 
   1  12   1       77.12       84.11      4.84 o 
   2  12   1      403.22      379.33     10.04 o 
   3  12   1      141.73      132.59      5.24 o 
   4  12   1        1.40        1.98      2.29 o 
   5  12   1       29.66       28.54      3.35 o 
   6  12   1       73.93       75.35     13.98 o 
   7  12   1        3.30        4.69      3.04 o 
   8  12   1       42.19       40.06      9.31 o 
   9  12   1       29.21       32.21      5.44 o 
  10  12   1       12.50        1.82      7.08 o 
 -10  13   1       55.61       58.13      4.92 o 
  -9  13   1       91.53      103.15      4.91 o 
  -8  13   1       92.65       75.08      4.11 o 
  -7  13   1        3.39        6.09      2.88 o 
  -6  13   1       38.67       43.19      3.34 o 
  -5  13   1       46.64       49.82      6.87 o 
  -4  13   1        1.78        2.64      2.22 o 
  -3  13   1       33.82       29.66      4.39 o 
  -2  13   1      108.96      111.44      5.15 o 
  -1  13   1      121.36      131.12      6.90 o 
   0  13   1      194.72      206.14      8.89 o 
   1  13   1      689.28      695.56     15.97 o 
   2  13   1        1.91        3.21      2.80 o 
   3  13   1      614.14      589.19     21.23 o 
   4  13   1       13.32       14.61      2.82 o 
   5  13   1        0.02       -0.67      2.60 o 
   6  13   1      113.29      102.32     15.47 o 
   7  13   1        4.23        7.51      8.05 o 
   8  13   1       99.96       89.40     10.19 o 
   9  13   1       17.54       23.58      5.23 o 
  10  13   1       24.71       30.24      5.66 o 
  -9  14   1       11.52       15.08      3.30 o 
  -8  14   1       32.88       32.88      3.64 o 
  -7  14   1       59.48       61.80      4.29 o 
  -6  14   1        3.52        5.78      2.41 o 
  -5  14   1        5.81        7.79      2.90 o 
  -4  14   1        2.99        7.44      2.58 o 
  -3  14   1       17.43       19.40      3.26 o 
  -2  14   1       95.32      100.67      5.32 o 
  -1  14   1       14.28       11.34      3.61 o 
   0  14   1       25.90       13.64      6.46 o 
   1  14   1       39.01       38.67      4.24 o 
   2  14   1       15.58       10.62      4.57 o 
   3  14   1        0.42        1.53      2.59 o 
   4  14   1      176.24      196.23     10.64 o 
   5  14   1        0.60       -4.23      3.77 o 
   6  14   1       97.04      108.75      7.67 o 
   7  14   1       48.72       66.66     10.09 o 
   8  14   1       71.78       77.79     10.46 o 
   9  14   1       32.10       34.61      8.21 o 
  -8  15   1        7.49        7.25      5.96 o 
  -7  15   1        0.38        0.64      2.54 o 
  -6  15   1        4.31        6.66      2.72 o 
  -5  15   1      131.73      144.98      9.91 o 
  -4  15   1       10.15        2.85      2.31 o 
  -3  15   1       64.07       74.37      6.59 o 
  -2  15   1       16.58       19.61      4.13 o 
  -1  15   1      134.99      155.85      8.57 o 
   0  15   1       25.74       25.87     10.30 o 
   1  15   1      147.11      167.25      7.44 o 
   2  15   1       33.04       23.92      7.24 o 
   3  15   1        5.63        7.12      7.21 o 
   4  15   1       31.84       20.52      3.63 o 
   5  15   1        0.16       -7.97      3.98 o 
   6  15   1      134.24      134.27     10.67 o 
   7  15   1       16.03       35.86      9.10 o 
   8  15   1       56.32       49.93      9.62 o 
  -7  16   1       13.22       20.97      5.57 o 
  -6  16   1        1.40        2.80      2.95 o 
  -5  16   1       30.39       30.38      3.00 o 
  -4  16   1       15.63        9.46      3.22 o 
  -3  16   1        8.45       21.49      4.34 o 
  -2  16   1       21.91       14.17      4.50 o 
  -1  16   1       32.78       39.52      4.72 o 
   0  16   1        0.18        0.02      8.29 o 
   1  16   1       10.29       18.09      6.59 o 
   2  16   1       22.43       23.12      4.46 o 
   3  16   1        3.45       -1.08      3.32 o 
   4  16   1        3.85        5.78      3.40 o 
   5  16   1        0.13        3.61      4.78 o 
   6  16   1        1.30        1.54      7.84 o 
   7  16   1        0.99        3.03      7.06 o 
  -5  17   1        0.03       -2.83      2.91 o 
  -4  17   1        0.86        0.73      3.56 o 
  -3  17   1       43.06       41.82      5.70 o 
  -2  17   1        1.67       -1.93      3.66 o 
  -1  17   1       36.48       45.50      5.21 o 
   0  17   1        0.31       -0.29      5.67 o 
   1  17   1       22.77       16.92      4.71 o 
   2  17   1        3.34       -2.93      6.59 o 
   3  17   1        0.63        2.06      3.59 o 
   4  17   1        2.85        1.06      3.50 o 
   5  17   1        4.77        0.36      5.16 o 
  -3  18   1        1.48        2.30      4.29 o 
  -2  18   1        1.31        7.87      7.29 o 
  -1  18   1        1.03        0.92      3.77 o 
   0  18   1       22.65       19.08      4.72 o 
   1  18   1        4.70        9.17      4.27 o 
   2  18   1       46.30       47.73      5.81 o 
   3  18   1        2.00        2.97      6.80 o 
  -3 -17   2       15.46       18.15      4.12 o 
  -2 -17   2        9.50       24.26      4.92 o 
  -1 -17   2        1.71        2.81      3.89 o 
   0 -17   2        1.05        5.65      4.73 o 
   1 -17   2        0.25        2.56      3.79 o 
   2 -17   2        1.49        7.01      4.55 o 
   3 -17   2        9.72       12.65      5.07 o 
   4 -17   2        5.15        6.86      3.71 o 
   5 -17   2        3.60       -0.24      3.30 o 
  -5 -16   2       32.15       31.42      8.73 o 
  -4 -16   2        8.78       19.27      5.40 o 
  -3 -16   2        0.10        1.62      3.22 o 
  -2 -16   2       11.63       17.30      4.38 o 
  -1 -16   2        0.17       -3.70      3.21 o 
   0 -16   2       36.09       32.15      4.73 o 
   1 -16   2       12.74       12.44      4.60 o 
   2 -16   2       46.34       34.98      5.65 o 
   3 -16   2       14.59        6.47      3.44 o 
   4 -16   2        5.39        2.98      2.71 o 
   5 -16   2       25.28       29.76      4.27 o 
   6 -16   2       16.71       15.14      3.72 o 
  -7 -15   2        9.10       12.23      7.21 o 
  -6 -15   2       85.10       73.51     10.30 o 
  -5 -15   2        2.06       -8.68      5.91 o 
  -4 -15   2      118.62      114.56      8.15 o 
  -3 -15   2      148.89      183.05     10.02 o 
  -2 -15   2        1.71        5.43      3.48 o 
  -1 -15   2        0.00       -0.42      2.88 o 
   0 -15   2        3.56        6.33      3.97 o 
   1 -15   2       50.21       47.00      6.01 o 
   2 -15   2       99.49       91.89     12.26 o 
   3 -15   2       26.92       18.11      2.83 o 
   4 -15   2       12.08       11.94      8.60 o 
   5 -15   2       95.35      103.96      5.98 o 
   6 -15   2        3.72       -1.21      3.63 o 
   7 -15   2        1.39       -1.15      2.81 o 
   8 -15   2       30.30       38.25      8.29 o 
  -8 -14   2       16.52       16.10      7.32 o 
  -7 -14   2       11.39       10.40      7.21 o 
  -6 -14   2        6.19       -2.40      6.27 o 
  -5 -14   2        0.01        2.51      6.17 o 
  -4 -14   2       18.45       15.20      4.75 o 
  -3 -14   2       20.61       40.28      3.99 o 
  -2 -14   2        8.43       10.87      3.03 o 
  -1 -14   2        0.06        1.47      4.31 o 
   0 -14   2        1.60        4.29      3.71 o 
   1 -14   2        6.50        3.25      2.73 o 
   2 -14   2       10.58        4.49      2.73 o 
   3 -14   2        5.83        7.08      2.81 o 
   4 -14   2       49.05       42.42      4.47 o 
   5 -14   2        1.83        0.44      2.46 o 
   6 -14   2        7.13        6.96      4.60 o 
   7 -14   2        0.80       -0.25      3.01 o 
   8 -14   2        6.05        7.57      2.84 o 
   9 -14   2       29.46       46.06      4.39 o 
  -9 -13   2        4.23       12.84      4.81 o 
  -8 -13   2       18.18       17.49      4.90 o 
  -7 -13   2       63.32       74.39      9.46 o 
  -6 -13   2       36.74       35.86      7.89 o 
  -5 -13   2       97.74       92.62      6.94 o 
  -4 -13   2        2.31        3.12      2.67 o 
  -3 -13   2      122.42      104.38      5.09 o 
  -2 -13   2        3.24        4.31      2.49 o 
  -1 -13   2      188.31      192.76      9.41 o 
   0 -13   2      151.07      116.38      7.53 o 
   1 -13   2        0.01       -3.61      2.16 o 
   2 -13   2      179.22      167.32      5.07 o 
   3 -13   2        0.05       -0.31      1.96 o 
   4 -13   2       21.31       30.07      3.83 o 
   5 -13   2       11.28       17.24      2.75 o 
   6 -13   2       37.16       45.51      4.87 o 
   7 -13   2       23.27       29.68      3.45 o 
   8 -13   2        4.21       -0.03      2.42 o 
   9 -13   2       13.75       15.21      3.49 o 
  10 -13   2        8.43       11.95      3.32 o 
 -10 -12   2       25.98       55.63      9.88 o 
  -9 -12   2        0.17       -2.50      4.21 o 
  -8 -12   2       40.34       65.40     15.32 o 
  -7 -12   2       98.76      105.46      6.82 o 
  -6 -12   2        0.90       -2.44      3.42 o 
  -5 -12   2        0.28       -1.31      3.21 o 
  -4 -12   2        1.64        0.33      2.19 o 
  -3 -12   2       23.85       23.83      3.04 o 
  -2 -12   2        1.70       -2.32      3.07 o 
  -1 -12   2      111.25      112.87      7.11 o 
   0 -12   2      360.43      328.51      7.87 o 
   1 -12   2       10.90       17.68      3.56 o 
   2 -12   2       39.80       41.49      3.59 o 
   3 -12   2      134.84      130.71      6.62 o 
   4 -12   2       50.24       53.25      3.55 o 
   5 -12   2       79.40       93.91      5.62 o 
   6 -12   2      117.37      119.60      5.00 o 
   7 -12   2       65.07       86.43      4.59 o 
   8 -12   2        0.00        3.08      2.75 o 
   9 -12   2       30.62       23.17      3.18 o 
  10 -12   2       29.09       27.82      3.60 o 
 -10 -11   2        0.07       -8.16      7.27 o 
  -9 -11   2        2.08       -0.16      5.28 o 
  -8 -11   2      119.35      130.39      7.47 o 
  -7 -11   2       30.47       28.06      4.70 o 
  -6 -11   2       13.69       17.46      3.96 o 
  -5 -11   2        1.28       -0.68      2.44 o 
  -4 -11   2       12.91        8.25      1.85 o 
  -3 -11   2      454.22      423.11      8.98 o 
  -2 -11   2      309.98      298.97      6.50 o 
  -1 -11   2       45.86       40.11      3.22 o 
   0 -11   2       14.66        8.41      2.16 o 
   1 -11   2       53.91       51.67      2.63 o 
   2 -11   2      105.35      102.17      4.36 o 
   3 -11   2      123.85      120.84      4.13 o 
   4 -11   2        1.18       -0.93      1.72 o 
   5 -11   2       78.42       97.13      4.37 o 
   6 -11   2       10.20        9.90      2.35 o 
   7 -11   2       81.97       92.54      6.22 o 
   8 -11   2        7.40       11.33      2.53 o 
   9 -11   2        8.27       10.91      2.74 o 
  10 -11   2       19.23       13.88      2.94 o 
  11 -11   2        2.84        3.58      2.80 o 
 -11 -10   2       18.53       17.72      8.89 o 
 -10 -10   2        1.84       -4.65      6.80 o 
  -9 -10   2       25.93       30.50      5.10 o 
  -8 -10   2       22.44       24.64      4.58 o 
  -7 -10   2       21.01       19.53      4.14 o 
  -6 -10   2       52.82       47.25      4.02 o 
  -5 -10   2       94.72       85.77      4.04 o 
  -4 -10   2       78.93       66.21      3.00 o 
  -3 -10   2       57.79       49.10      3.90 o 
  -2 -10   2      613.47      621.41      9.86 o 
  -1 -10   2      141.86      145.22      5.63 o 
   0 -10   2        6.12        4.71      1.51 o 
   1 -10   2       89.82       85.11      3.62 o 
   2 -10   2      147.30      147.08      4.24 o 
   3 -10   2      118.87      113.71      3.80 o 
   4 -10   2       29.51       25.14      2.86 o 
   5 -10   2        0.09       -1.34      1.78 o 
   6 -10   2       66.76       55.71      3.40 o 
   7 -10   2       23.71       33.41      3.14 o 
   8 -10   2      172.75      179.69      5.79 o 
   9 -10   2       45.43       44.74      8.62 o 
  10 -10   2        8.50       12.62      3.49 o 
  11 -10   2       18.16       25.62      3.78 o 
  12 -10   2       13.95       24.86      3.86 o 
 -11  -9   2       34.09       47.70      7.79 o 
 -10  -9   2       28.27       24.81      6.37 o 
  -9  -9   2        0.04        3.47      2.67 o 
  -8  -9   2       28.14       35.17      3.45 o 
  -7  -9   2        0.00       -0.50      2.88 o 
  -6  -9   2        6.94        6.59      2.08 o 
  -5  -9   2       54.22       59.61      3.52 o 
  -4  -9   2       81.97       74.23      5.07 o 
  -3  -9   2       49.98       48.51      2.34 o 
  -2  -9   2        1.74        1.93      1.68 o 
  -1  -9   2      704.20      626.71     10.36 o 
   0  -9   2      326.28      345.83      5.92 o 
   1  -9   2      154.54      152.76      3.42 o 
   2  -9   2      154.89      168.90      3.55 o 
   3  -9   2      276.48      273.70      5.62 o 
   4  -9   2       48.61       44.68      2.53 o 
   5  -9   2       31.82       30.85      3.00 o 
   6  -9   2        0.59       -2.13      1.38 o 
   7  -9   2       17.77       17.06      2.34 o 
   8  -9   2       95.44       86.46      7.58 o 
   9  -9   2      282.72      294.29      7.55 o 
  10  -9   2       14.48       11.49      2.59 o 
  11  -9   2      178.60      206.40      7.39 o 
  12  -9   2        2.91       12.11      3.36 o 
 -12  -8   2       27.56       42.25     10.56 o 
 -11  -8   2        0.36        1.58      4.37 o 
 -10  -8   2       17.74       16.35      5.37 o 
  -9  -8   2        4.22        4.05      3.50 o 
  -8  -8   2        3.27        0.50      3.33 o 
  -7  -8   2        0.46       -1.69      2.01 o 
  -6  -8   2       36.33       45.01      2.88 o 
  -5  -8   2      178.79      176.52      3.99 o 
  -4  -8   2      221.93      208.86      7.26 o 
  -3  -8   2      520.34      524.05      6.50 o 
  -2  -8   2       88.78      114.19      3.14 o 
  -1  -8   2      483.54      436.57      6.75 o 
   0  -8   2       48.98       45.02      1.83 o 
   1  -8   2     1102.09     1113.73     10.83 o 
   2  -8   2      214.78      203.13      4.24 o 
   3  -8   2       16.49       17.18      1.53 o 
   4  -8   2       47.19       61.56      2.27 o 
   5  -8   2      277.46      247.68      4.85 o 
   6  -8   2        3.36        5.11      1.37 o 
   7  -8   2        7.89        5.04      1.70 o 
   8  -8   2        9.41       12.26      2.20 o 
   9  -8   2       36.74       50.60      3.48 o 
  10  -8   2        0.32       -3.63      3.79 o 
  11  -8   2       41.31       48.89      7.27 o 
  12  -8   2        0.52       -0.31      2.38 o 
 -12  -7   2        9.56        6.27      7.10 o 
 -11  -7   2       16.00        8.39      6.10 o 
 -10  -7   2       36.95       45.64      5.36 o 
  -9  -7   2        3.94        1.14      3.18 o 
  -8  -7   2       18.28       26.80      2.84 o 
  -7  -7   2       24.63       22.59      2.40 o 
  -6  -7   2      234.09      243.48      4.75 o 
  -5  -7   2      225.60      209.26      3.97 o 
  -4  -7   2       53.08       41.83      1.80 o 
  -3  -7   2        1.18        1.03      0.73 o 
  -2  -7   2      273.77      254.51      3.20 o 
  -1  -7   2      182.86      171.28      3.85 o 
   0  -7   2       87.80      126.68      2.43 o 
   1  -7   2      116.72      136.38      2.34 o 
   2  -7   2      303.43      320.06      4.14 o 
   3  -7   2      335.06      304.51      4.53 o 
   4  -7   2      947.77      969.95     10.03 o 
   5  -7   2      551.66      602.68      7.17 o 
   6  -7   2     1094.46     1115.05     13.41 o 
   7  -7   2       22.34       29.16      2.71 o 
   8  -7   2      309.40      268.61      5.99 o 
   9  -7   2        0.02        2.00      1.93 o 
  10  -7   2       20.98       29.29      3.51 o 
  11  -7   2        0.27        2.80      2.30 o 
  12  -7   2        1.05       -0.92      2.37 o 
  13  -7   2       12.12       11.07      3.92 o 
 -12  -6   2        0.20        5.45      4.67 o 
 -11  -6   2        5.62        7.01      4.30 o 
 -10  -6   2       29.53       25.43      2.99 o 
  -9  -6   2        1.04        4.05      2.10 o 
  -8  -6   2       43.66       46.75      2.98 o 
  -7  -6   2      430.01      403.70      6.27 o 
  -6  -6   2      252.98      202.54      4.29 o 
  -5  -6   2        0.00        1.16      0.87 o 
  -4  -6   2      845.32      982.65      9.62 o 
  -3  -6   2       73.02       70.30      1.60 o 
  -2  -6   2       30.30       42.81      1.51 o 
  -1  -6   2     1245.22     1367.30      9.56 o 
   0  -6   2     2743.29     2905.35     33.19 o 
   1  -6   2      507.26      528.57      5.72 o 
   2  -6   2        0.02        0.56      0.61 o 
   3  -6   2       76.97       71.08      1.80 o 
   4  -6   2       49.53       38.63      1.55 o 
   5  -6   2       81.49       82.78      2.38 o 
   6  -6   2       75.45       69.74      2.39 o 
   7  -6   2       42.20       36.52      2.04 o 
   8  -6   2       59.31       67.89      2.73 o 
   9  -6   2        2.51        1.57      2.09 o 
  10  -6   2       14.03       15.46      2.50 o 
  11  -6   2       35.69       43.00      3.77 o 
  12  -6   2        0.79        4.97      2.63 o 
  13  -6   2        2.67        1.31      3.17 o 
 -13  -5   2        4.30        7.27      3.71 o 
 -12  -5   2       88.23       82.06      5.26 o 
 -11  -5   2       14.61       15.52      3.26 o 
 -10  -5   2        0.01       -2.83      1.96 o 
  -9  -5   2        0.54        2.46      1.85 o 
  -8  -5   2      239.50      215.49      5.23 o 
  -7  -5   2      167.19      154.76      3.61 o 
  -6  -5   2       43.61       41.08      2.48 o 
  -5  -5   2     1133.94     1109.20      8.88 o 
  -4  -5   2      343.17      348.98      3.76 o 
  -3  -5   2      948.64     1037.55      8.66 o 
  -2  -5   2     4084.80     4648.23     36.28 o 
  -1  -5   2      452.68      458.48      4.56 o 
   0  -5   2      195.12      247.81      3.71 o 
   1  -5   2       70.96      103.62      1.66 o 
   2  -5   2      725.47      804.68      8.08 o 
   3  -5   2     1029.33     1056.62     10.23 o 
   4  -5   2     2764.50     2760.05     41.25 o 
   5  -5   2       44.43       73.72      2.12 o 
   6  -5   2        3.68        1.26      0.99 o 
   7  -5   2       65.07       81.99      2.66 o 
   8  -5   2      112.10      134.25      3.52 o 
   9  -5   2       25.46       20.51      2.11 o 
  10  -5   2       15.05       16.85      2.06 o 
  11  -5   2       57.62       60.34      3.75 o 
  12  -5   2        2.46        6.39      2.86 o 
  13  -5   2        0.72        5.55      3.19 o 
 -13  -4   2       82.78       84.06      5.96 o 
 -12  -4   2        0.03       -1.31      2.74 o 
 -11  -4   2        0.47        1.25      2.84 o 
 -10  -4   2       99.21       93.19      3.61 o 
  -9  -4   2      292.60      285.78      5.33 o 
  -8  -4   2        6.27        7.43      1.87 o 
  -7  -4   2      356.04      343.30      4.97 o 
  -6  -4   2        1.06        8.56      1.26 o 
  -5  -4   2      233.06      256.17      3.13 o 
  -4  -4   2      321.70      320.19      3.28 o 
  -3  -4   2      367.50      421.74      4.60 o 
  -2  -4   2     4890.72     5281.77     40.30 o 
  -1  -4   2      354.16      378.47      3.48 o 
   0  -4   2      346.94      314.47      3.35 o 
   1  -4   2      392.77      430.92      4.31 o 
   2  -4   2      922.86     1013.81     12.11 o 
   3  -4   2      239.63      245.12      3.10 o 
   4  -4   2      202.97      251.47      4.12 o 
   5  -4   2      457.58      515.53      6.09 o 
   6  -4   2      265.35      257.64      4.29 o 
   7  -4   2       16.93       19.11      1.59 o 
   8  -4   2       62.37       59.01      2.88 o 
   9  -4   2       71.52       81.37      3.24 o 
  10  -4   2      196.31      193.54      5.93 o 
  11  -4   2        6.38        8.29      2.87 o 
  12  -4   2        3.00        2.11      3.74 o 
  13  -4   2        0.01        2.57      3.08 o 
  14  -4   2       27.60       34.59      6.70 o 
 -13  -3   2        0.96        2.66      3.20 o 
 -12  -3   2        1.19       -4.99      2.71 o 
 -11  -3   2       10.63        7.71      3.12 o 
 -10  -3   2        9.96       12.17      2.41 o 
  -9  -3   2       34.21       31.21      2.51 o 
  -8  -3   2      444.12      427.10      6.23 o 
  -7  -3   2     5547.96     5457.74     60.19 o 
  -6  -3   2       41.57       43.81      1.51 o 
  -5  -3   2      633.57      723.27      5.80 o 
  -4  -3   2        1.72        4.94      0.66 o 
  -3  -3   2     1010.47     1102.10      9.43 o 
  -2  -3   2     2849.47     3095.89     36.41 o 
  -1  -3   2     1399.60     1490.51     13.98 o 
   0  -3   2      815.96      962.80      7.19 o 
   1  -3   2      839.74      923.09      8.18 o 
   2  -3   2     5908.84     6475.72     61.55 o 
   3  -3   2      907.91      798.67      8.40 o 
   4  -3   2      958.82     1002.54      9.28 o 
   5  -3   2      431.74      439.50      5.38 o 
   6  -3   2       40.35       56.01      2.02 o 
   7  -3   2      313.21      350.42      5.45 o 
   8  -3   2        8.77       10.72      1.56 o 
   9  -3   2      113.49      106.15      3.15 o 
  10  -3   2       77.00       70.61      3.67 o 
  11  -3   2       74.69       95.90      6.21 o 
  12  -3   2        0.60       -3.81      2.50 o 
  13  -3   2        8.80       19.39      3.96 o 
  14  -3   2       58.54       49.24      5.27 o 
 -13  -2   2        5.98        9.54      5.58 o 
 -12  -2   2       14.43       10.56      3.42 o 
 -11  -2   2      104.76      108.67      5.42 o 
 -10  -2   2      271.52      273.58      6.45 o 
  -9  -2   2      284.83      286.82      6.28 o 
  -8  -2   2       22.12       23.84      2.32 o 
  -7  -2   2      192.78      180.03      5.12 o 
  -6  -2   2       51.80       54.88      1.71 o 
  -5  -2   2     1069.61     1123.82      9.85 o 
  -4  -2   2     3180.27     3535.15     25.78 o 
  -3  -2   2       24.54       29.73      1.24 o 
  -2  -2   2      162.04      127.32      1.70 o 
  -1  -2   2      578.92      501.09      5.36 o 
   0  -2   2     5700.73     6048.43     47.27 o 
   1  -2   2      789.53      828.51      7.90 o 
   2  -2   2        4.64        5.72      0.86 o 
   3  -2   2     1028.94     1066.64     11.43 o 
   4  -2   2      625.35      716.08      9.17 o 
   5  -2   2        3.50        1.18      0.62 o 
   6  -2   2      218.96      215.20      3.33 o 
   7  -2   2       16.67       14.38      1.04 o 
   8  -2   2       98.10       69.46      2.38 o 
   9  -2   2       47.92       51.61      2.40 o 
  10  -2   2       24.62       19.33      2.10 o 
  11  -2   2       17.32       13.66      2.56 o 
  12  -2   2        9.89       15.31      3.46 o 
  13  -2   2        3.78        2.31      3.12 o 
  14  -2   2        0.13        1.21      3.39 o 
 -13  -1   2        0.61        4.32      3.24 o 
 -12  -1   2       63.13       57.79      4.54 o 
 -11  -1   2       14.32       15.84      3.55 o 
 -10  -1   2     1088.57     1089.44     19.13 o 
  -9  -1   2      435.85      424.59      7.67 o 
  -8  -1   2      966.07      904.14     12.28 o 
  -7  -1   2      175.40      175.70      3.06 o 
  -6  -1   2       62.23       52.60      1.81 o 
  -5  -1   2       68.71       51.84      1.80 o 
  -4  -1   2      176.86      191.19      2.48 o 
  -3  -1   2      537.10      612.64      6.88 o 
  -2  -1   2     3426.85     3728.97     35.61 o 
  -1  -1   2        0.31        4.09      0.34 o 
   0  -1   2      731.65      664.42      6.64 o 
   1  -1   2     1878.29     1933.57     15.88 o 
   2  -1   2        1.24       -0.83      0.64 o 
   3  -1   2      194.91      280.43      3.95 o 
   4  -1   2       45.03       48.64      1.35 o 
   5  -1   2      419.56      346.92      3.30 o 
   6  -1   2     1476.99     1535.42     12.66 o 
   7  -1   2       80.01       96.88      1.97 o 
   8  -1   2      176.59      152.56      3.34 o 
   9  -1   2       41.48       36.18      2.12 o 
  10  -1   2       55.80       40.55      2.68 o 
  11  -1   2       42.24       39.29      3.30 o 
  12  -1   2      268.79      269.16      8.61 o 
  13  -1   2        1.12        4.15      2.87 o 
  14  -1   2        7.12        4.16      3.24 o 
 -13   0   2        8.35        6.13      3.00 o 
 -12   0   2        4.88        8.59      3.19 o 
 -11   0   2        8.78       18.32      3.24 o 
 -10   0   2      400.36      391.42      7.63 o 
  -9   0   2        5.52        6.19      2.05 o 
  -8   0   2        4.59        0.84      1.45 o 
  -7   0   2      150.85      147.75      2.88 o 
  -6   0   2       24.27       28.56      1.16 o 
  -5   0   2       46.38       50.82      1.31 o 
  -4   0   2      451.59      375.85      3.84 o 
  -3   0   2      120.20       72.44      1.72 o 
  -2   0   2     3508.19     3617.85     55.90 o 
  -1   0   2     1848.59     2143.20     25.93 o 
   0   0   2      341.56      343.09      4.68 o 
   1   0   2     2106.28     2090.54     21.28 o 
   2   0   2      745.05      753.45      6.22 o 
   3   0   2       63.35       27.64      0.90 o 
   4   0   2       28.84       31.72      0.98 o 
   5   0   2      336.58      341.62      3.43 o 
   6   0   2      681.42      671.87      6.36 o 
   7   0   2      307.45      321.64      3.95 o 
   8   0   2      114.45      129.06      4.97 o 
   9   0   2      351.98      332.99      6.27 o 
  10   0   2      295.26      251.42      6.62 o 
  11   0   2      134.48      147.95      6.35 o 
  12   0   2       14.39        9.49      3.25 o 
  13   0   2        0.05       -2.82      3.37 o 
  14   0   2       19.96       23.39      4.02 o 
 -13   1   2       23.11       25.54      4.07 o 
 -12   1   2      352.78      375.40      9.80 o 
 -11   1   2       26.14       32.15      6.01 o 
 -10   1   2        3.21        2.23      1.84 o 
  -9   1   2        6.21        3.22      1.62 o 
  -8   1   2      342.61      306.57      6.21 o 
  -7   1   2       14.75       12.25      1.17 o 
  -6   1   2       33.95       36.73      1.29 o 
  -5   1   2     1302.97     1293.99     10.22 o 
  -4   1   2      203.99      211.45      2.65 o 
  -3   1   2      348.21      317.18      4.49 o 
  -2   1   2     1132.23     1102.12     18.91 o 
  -1   1   2      182.65      152.36      9.15 o 
   0   1   2       75.97       56.93      1.19 o 
   1   1   2    17055.54    16473.99    307.39 o 
   2   1   2      766.82      764.30      6.91 o 
   3   1   2       21.89       17.13      0.68 o 
   4   1   2     1985.42     2089.04     16.77 o 
   5   1   2     1265.76     1205.17     10.37 o 
   6   1   2     1292.82     1327.29     11.31 o 
   7   1   2       93.84       80.77      2.14 o 
   8   1   2      239.59      231.18      3.82 o 
   9   1   2      366.43      359.71      6.55 o 
  10   1   2       88.40       73.58      3.43 o 
  11   1   2       21.44       18.14      3.06 o 
  12   1   2        6.04        5.04      2.64 o 
  13   1   2        0.24        1.16      2.92 o 
  14   1   2       10.62        4.14      3.44 o 
 -13   2   2        0.00       -1.70      2.79 o 
 -12   2   2       18.08       19.76      3.38 o 
 -11   2   2       76.36       73.48      5.54 o 
 -10   2   2       86.97       80.12      3.77 o 
  -9   2   2       50.97       48.40      2.96 o 
  -8   2   2       26.95       31.10      3.56 o 
  -7   2   2      366.79      367.62      4.88 o 
  -6   2   2        1.08        4.33      0.74 o 
  -5   2   2       87.79       69.32      1.51 o 
  -4   2   2      654.67      589.44      6.56 o 
  -3   2   2        2.72        1.65      0.60 o 
  -2   2   2       67.13       98.90      2.46 o 
  -1   2   2     2312.12     2228.55     30.04 o 
   0   2   2     2668.06     2562.91     30.84 o 
   1   2   2      717.16      675.30      6.07 o 
   2   2   2    11830.20    12033.89    105.30 o 
   3   2   2       27.63       41.35      1.02 o 
   4   2   2      303.96      276.78      2.79 o 
   5   2   2      949.26      984.56      7.04 o 
   6   2   2       14.34       11.97      0.98 o 
   7   2   2       58.06       56.74      1.85 o 
   8   2   2        5.87        4.88      1.04 o 
   9   2   2        0.79       -0.02      1.38 o 
  10   2   2        7.94        5.84      1.87 o 
  11   2   2        0.06       -1.16      2.26 o 
  12   2   2        2.94        4.65      2.72 o 
  13   2   2        9.78        2.45      3.08 o 
  14   2   2        3.83        3.32      3.24 o 
 -13   3   2        4.67        2.83      2.98 o 
 -12   3   2        0.74       -0.61      2.33 o 
 -11   3   2        0.18       -3.67      2.02 o 
 -10   3   2       37.11       37.62      2.85 o 
  -9   3   2       66.65       62.69      3.97 o 
  -8   3   2      173.19      158.38      3.65 o 
  -7   3   2       25.94       16.91      1.61 o 
  -6   3   2       15.82       12.99      0.96 o 
  -5   3   2       21.91       34.44      1.45 o 
  -4   3   2        9.17        4.08      0.75 o 
  -3   3   2      603.45      668.23      6.97 o 
  -2   3   2     9717.04     9527.88    171.94 o 
  -1   3   2    49360.14    50047.68    812.32 o 
   0   3   2     2547.72     2536.60     27.06 o 
   1   3   2     7855.07     8207.14     68.24 o 
   2   3   2      103.40      106.56      1.44 o 
   3   3   2      138.55      153.35      1.97 o 
   4   3   2     1645.61     1806.89     14.79 o 
   5   3   2      301.12      284.27      2.90 o 
   6   3   2       82.94       91.67      1.58 o 
   7   3   2       40.47       41.69      1.55 o 
   8   3   2      118.73       91.91      2.33 o 
   9   3   2       19.06       21.01      1.89 o 
  10   3   2       25.29       21.10      2.09 o 
  11   3   2      132.04      133.47      5.43 o 
  12   3   2       11.61        9.46      3.01 o 
  13   3   2       34.21       36.53      4.37 o 
  14   3   2        8.10        3.97      3.53 o 
 -13   4   2        5.34        1.19      3.43 o 
 -12   4   2        3.76       -0.64      2.62 o 
 -11   4   2        0.47       -1.50      2.40 o 
 -10   4   2       36.92       28.01      2.63 o 
  -9   4   2       25.84       18.01      1.95 o 
  -8   4   2      184.54      179.99      4.45 o 
  -7   4   2       13.14       15.64      1.36 o 
  -6   4   2        2.68        3.47      1.27 o 
  -5   4   2        0.93        3.14      0.89 o 
  -4   4   2      119.92      130.86      2.44 o 
  -3   4   2      408.47      494.53      6.21 o 
  -2   4   2     1129.38     1254.12     12.91 o 
  -1   4   2     1156.81     1165.86     12.93 o 
   0   4   2       40.84       49.76      1.74 o 
   1   4   2      639.39      710.30      6.24 o 
   2   4   2     1753.50     1977.44     15.04 o 
   3   4   2     4012.12     4193.57     30.72 o 
   4   4   2       23.16       15.88      1.17 o 
   5   4   2        3.40       -0.85      0.56 o 
   6   4   2       21.27       17.70      0.96 o 
   7   4   2      442.23      410.91      4.14 o 
   8   4   2       71.31       77.25      2.39 o 
   9   4   2        7.99        2.78      1.49 o 
  10   4   2       27.29       30.40      2.65 o 
  11   4   2        0.25        0.97      2.31 o 
  12   4   2       33.08       35.31      3.58 o 
  13   4   2        0.00       -2.32      2.97 o 
  14   4   2       10.82       15.85      3.97 o 
 -13   5   2       73.46       87.96      5.30 o 
 -12   5   2       22.27       23.83      3.37 o 
 -11   5   2       27.48       43.95      5.55 o 
 -10   5   2        2.00        3.84      3.28 o 
  -9   5   2      179.00      169.30      5.28 o 
  -8   5   2        0.48        2.96      1.80 o 
  -7   5   2        1.57       -0.86      1.09 o 
  -6   5   2      251.72      246.97      5.09 o 
  -5   5   2      105.97       93.29      2.75 o 
  -4   5   2     1097.99     1045.57     10.94 o 
  -3   5   2     2963.02     3269.90     29.63 o 
  -2   5   2     1046.99     1145.24     12.14 o 
  -1   5   2       97.05       92.19      2.24 o 
   0   5   2      109.95      107.86      1.93 o 
   1   5   2      941.04      965.47      8.79 o 
   2   5   2       30.97       50.91      1.11 o 
   3   5   2      303.36      353.09      3.62 o 
   4   5   2     1468.35     1562.86     13.18 o 
   5   5   2       57.56       50.42      1.54 o 
   6   5   2     1530.06     1523.33     12.85 o 
   7   5   2       79.82       71.74      2.35 o 
   8   5   2        0.89        0.17      1.05 o 
   9   5   2       41.60       29.50      2.17 o 
  10   5   2       19.34       22.46      2.42 o 
  11   5   2       17.27       22.56      2.97 o 
  12   5   2       86.63       92.42      4.40 o 
  13   5   2        0.75        3.02      2.73 o 
 -13   6   2       21.94       19.92      3.58 o 
 -12   6   2       20.17       17.91      3.42 o 
 -11   6   2      210.27      219.50     10.67 o 
 -10   6   2       13.46       10.68      2.54 o 
  -9   6   2       20.53       20.51      2.21 o 
  -8   6   2       37.58       39.19      2.11 o 
  -7   6   2      419.28      396.50      7.23 o 
  -6   6   2        1.54        2.31      1.45 o 
  -5   6   2       15.84       17.41      1.72 o 
  -4   6   2       61.55       47.66      2.01 o 
  -3   6   2       54.52       57.29      2.11 o 
  -2   6   2     2333.20     2633.23     28.35 o 
  -1   6   2      344.56      397.30      4.42 o 
   0   6   2        0.12        1.63      0.64 o 
   1   6   2     1070.20     1071.12     10.02 o 
   2   6   2      209.34      275.15      3.27 o 
   3   6   2     4685.92     4742.57     33.97 o 
   4   6   2       49.78       63.28      1.58 o 
   5   6   2      199.06      183.68      2.80 o 
   6   6   2      111.77      108.23      2.33 o 
   7   6   2       49.31       58.55      2.31 o 
   8   6   2      116.21       97.80      2.67 o 
   9   6   2       38.58       34.82      2.19 o 
  10   6   2       34.46       33.23      2.53 o 
  11   6   2        4.28        4.83      3.04 o 
  12   6   2        0.04       -0.70      3.49 o 
  13   6   2        6.41       12.49      6.68 o 
 -13   7   2       10.52       12.68      5.47 o 
 -12   7   2       22.14       25.46      4.25 o 
 -11   7   2       21.42       21.71      3.52 o 
 -10   7   2       12.65        7.85      2.26 o 
  -9   7   2       96.65      103.11      4.78 o 
  -8   7   2        0.13       -0.68      1.89 o 
  -7   7   2      107.78      103.88      4.03 o 
  -6   7   2     1304.47     1326.56     16.69 o 
  -5   7   2      560.77      628.60      9.22 o 
  -4   7   2      100.88      110.72      3.00 o 
  -3   7   2     1230.91     1232.34     14.82 o 
  -2   7   2      465.90      447.40      6.03 o 
  -1   7   2      649.12      640.07      6.60 o 
   0   7   2      128.72      138.89      2.62 o 
   1   7   2       13.65       12.13      1.12 o 
   2   7   2       88.14      105.00      1.91 o 
   3   7   2       44.43       48.44      1.42 o 
   4   7   2       45.29       47.27      1.40 o 
   5   7   2       81.55      101.39      2.10 o 
   6   7   2        3.66       -2.74      1.55 o 
   7   7   2     1733.00     1595.65     16.54 o 
   8   7   2        8.22        6.85      1.60 o 
   9   7   2       15.24       19.35      1.94 o 
  10   7   2       53.57       38.58      3.94 o 
  11   7   2       26.31       38.01     10.33 o 
  12   7   2       38.48       39.22      7.18 o 
  13   7   2       10.67        3.06      6.82 o 
 -12   8   2        0.23        4.21      2.82 o 
 -11   8   2        0.94        1.95      4.26 o 
 -10   8   2       14.04       19.39      2.72 o 
  -9   8   2        4.91        2.48      1.58 o 
  -8   8   2        1.89        0.63      2.29 o 
  -7   8   2      550.28      546.71      9.20 o 
  -6   8   2      525.27      575.88      9.18 o 
  -5   8   2       97.09      117.02      3.77 o 
  -4   8   2      142.81      188.95      3.99 o 
  -3   8   2        4.75        1.21      1.11 o 
  -2   8   2      178.78      188.36      3.06 o 
  -1   8   2       86.76       98.17      2.40 o 
   0   8   2       21.37       21.81      1.99 o 
   1   8   2       63.85       44.52      1.72 o 
   2   8   2      956.42      927.92     15.07 o 
   3   8   2       12.77       13.28      1.34 o 
   4   8   2        2.96        3.91      0.95 o 
   5   8   2        0.43       -2.59      1.31 o 
   6   8   2      485.72      450.25      7.51 o 
   7   8   2        8.82        9.34      3.23 o 
   8   8   2       12.23       17.85      2.86 o 
   9   8   2       28.83       28.37      2.96 o 
  10   8   2        7.30        4.73      4.74 o 
  11   8   2        3.52        0.72      5.36 o 
  12   8   2       10.85        1.47      5.99 o 
  13   8   2        2.69       -4.49      6.57 o 
 -12   9   2        4.01        4.35      2.79 o 
 -11   9   2      107.86      113.52      5.48 o 
 -10   9   2       18.16       12.78      2.64 o 
  -9   9   2       26.39       22.69      4.76 o 
  -8   9   2        4.88        6.86      3.18 o 
  -7   9   2       51.64       59.41      4.31 o 
  -6   9   2       18.71       20.02      2.87 o 
  -5   9   2      226.55      223.67      5.12 o 
  -4   9   2      596.22      647.89     16.27 o 
  -3   9   2      615.81      627.43      9.08 o 
  -2   9   2      208.04      205.86      3.16 o 
  -1   9   2      155.26      155.01      2.63 o 
   0   9   2      262.38      239.46      4.58 o 
   1   9   2      119.13      121.93      3.11 o 
   2   9   2        1.16        2.10      1.35 o 
   3   9   2       12.14        4.39      1.55 o 
   4   9   2      318.40      299.38      4.55 o 
   5   9   2     2258.04     2131.34     22.79 o 
   6   9   2      246.90      238.12      5.93 o 
   7   9   2       13.44       16.83      2.54 o 
   8   9   2        0.75        1.86      2.28 o 
   9   9   2       40.67       40.96      4.13 o 
  10   9   2      103.46      109.23      5.64 o 
  11   9   2       58.31       54.03      7.51 o 
  12   9   2        4.65        1.32      9.02 o 
 -12  10   2        1.21        5.03      2.97 o 
 -11  10   2        0.51       -4.68      2.34 o 
 -10  10   2       76.07       93.46      4.29 o 
  -9  10   2        9.93        5.51      4.21 o 
  -8  10   2       63.87       75.25      6.45 o 
  -7  10   2       90.14       87.69      6.69 o 
  -6  10   2       68.53       72.64      4.81 o 
  -5  10   2        3.60        3.77      2.30 o 
  -4  10   2      169.94      155.19      7.03 o 
  -3  10   2      415.29      415.85      6.83 o 
  -2  10   2      392.99      377.18      7.10 o 
  -1  10   2        1.64        2.16      1.22 o 
   0  10   2      421.97      391.00     10.43 o 
   1  10   2      130.94      122.36      4.06 o 
   2  10   2      279.26      247.99      5.77 o 
   3  10   2       29.22       26.21      2.30 o 
   4  10   2       72.08       79.53      3.51 o 
   5  10   2       76.49       82.97      3.21 o 
   6  10   2      143.40      126.66      5.67 o 
   7  10   2       11.10       21.15      2.82 o 
   8  10   2       58.75       56.01      3.86 o 
   9  10   2        4.99        0.83      3.46 o 
  10  10   2        6.50        9.87      3.73 o 
  11  10   2        9.95       12.96     12.81 o 
  12  10   2       42.72       59.93      8.03 o 
 -11  11   2        7.49       12.88      3.02 o 
 -10  11   2       10.48       16.62      5.06 o 
  -9  11   2       55.99       68.58      7.12 o 
  -8  11   2       36.19       35.69      5.43 o 
  -7  11   2      334.48      325.26     11.91 o 
  -6  11   2       62.33       75.81     10.95 o 
  -5  11   2        0.01       -1.76      2.65 o 
  -4  11   2        0.84        0.52      1.34 o 
  -3  11   2      365.89      369.49      8.23 o 
  -2  11   2        8.01        5.89      1.82 o 
  -1  11   2      130.58      123.40      6.09 o 
   0  11   2      374.01      339.19     10.46 o 
   1  11   2     1061.33     1013.19     18.26 o 
   2  11   2      426.92      444.39     11.53 o 
   3  11   2     1027.20      981.37     17.44 o 
   4  11   2      315.71      309.53      7.57 o 
   5  11   2       35.41       40.75      3.62 o 
   6  11   2      372.84      365.78      7.66 o 
   7  11   2       40.19       40.90      3.74 o 
   8  11   2       62.51       52.23      3.91 o 
   9  11   2        1.75        3.84      3.60 o 
  10  11   2        7.73       10.81      8.28 o 
  11  11   2       24.16       32.33      6.87 o 
 -10  12   2      142.81      184.76     19.89 o 
  -9  12   2        5.65        7.36      4.81 o 
  -8  12   2        4.59        2.66      4.08 o 
  -7  12   2       95.86       98.02      7.51 o 
  -6  12   2       97.55       94.60      5.40 o 
  -5  12   2        1.90        0.76      1.42 o 
  -4  12   2        0.39        0.77      1.67 o 
  -3  12   2       36.13       44.61      5.62 o 
  -2  12   2        0.01        0.59      1.38 o 
  -1  12   2       26.59       23.37      3.35 o 
   0  12   2        7.97        5.07      2.61 o 
   1  12   2       67.85       78.13     10.95 o 
   2  12   2       16.18       15.81      3.74 o 
   3  12   2      396.03      373.89      8.44 o 
   4  12   2       17.94       29.65      4.27 o 
   5  12   2       63.41       58.81      5.56 o 
   6  12   2       42.93       50.46      5.38 o 
   7  12   2      199.25      205.10      6.68 o 
   8  12   2        3.39        8.07      3.35 o 
   9  12   2       51.27       51.62      6.04 o 
  10  12   2        1.29       -4.07      5.05 o 
  11  12   2       77.36       82.92     10.87 o 
 -10  13   2        0.95        4.80      2.30 o 
  -9  13   2      123.69      108.82      8.91 o 
  -8  13   2       18.35       16.53      5.10 o 
  -7  13   2       89.20       90.89      4.06 o 
  -6  13   2       41.28       43.40      3.23 o 
  -5  13   2       48.44       56.18      3.61 o 
  -4  13   2       23.57       21.80      3.29 o 
  -3  13   2       21.89       14.58      4.03 o 
  -2  13   2        0.20       -0.34      2.03 o 
  -1  13   2      153.26      145.70      7.16 o 
   0  13   2      129.85      119.00      5.66 o 
   1  13   2       15.75       29.91      3.60 o 
   2  13   2      271.98      265.01      8.55 o 
   3  13   2      531.87      485.30     10.14 o 
   4  13   2       22.60       22.10      3.16 o 
   5  13   2       37.97       44.67      5.05 o 
   6  13   2      237.91      254.27     10.11 o 
   7  13   2        9.09       12.50      4.40 o 
   8  13   2        6.85       -0.26      5.96 o 
   9  13   2        2.35        2.23      7.76 o 
  10  13   2       33.33       35.81      5.67 o 
  -9  14   2        7.82        1.83      5.70 o 
  -8  14   2        4.19        4.06      2.47 o 
  -7  14   2        2.23        0.43      2.16 o 
  -6  14   2       21.90       19.58      2.82 o 
  -5  14   2       38.81       44.03      3.79 o 
  -4  14   2       40.82       46.65      3.67 o 
  -3  14   2        4.54        1.63      1.67 o 
  -2  14   2      110.06      116.58      6.64 o 
  -1  14   2      270.41      289.47     10.72 o 
   0  14   2       44.04       44.30      4.78 o 
   1  14   2      273.22      276.86     23.19 o 
   2  14   2       11.24       10.46      3.21 o 
   3  14   2        8.39       10.42      5.10 o 
   4  14   2        6.83        8.31      2.99 o 
   5  14   2       20.74       17.65      4.52 o 
   6  14   2       27.72       14.24      6.25 o 
   7  14   2       17.65       25.59      5.35 o 
   8  14   2       20.58        6.80      6.90 o 
   9  14   2        0.82        3.24      6.74 o 
  -8  15   2       10.40       10.99      5.38 o 
  -7  15   2        3.51       -1.52      2.85 o 
  -6  15   2       30.69       32.12      3.51 o 
  -5  15   2       68.34       72.03      7.76 o 
  -4  15   2       11.03        8.57      1.99 o 
  -3  15   2      180.12      180.16      8.26 o 
  -2  15   2       74.71       78.89      6.06 o 
  -1  15   2       59.85       56.33      4.81 o 
   0  15   2       43.54       38.35      7.27 o 
   1  15   2        2.35        2.00      2.98 o 
   2  15   2      180.90      194.36     15.34 o 
   3  15   2      173.82      178.70      7.87 o 
   4  15   2        0.43       -1.79      2.85 o 
   5  15   2        3.17        3.77      4.03 o 
   6  15   2        0.14       -4.03      5.12 o 
   7  15   2       25.03       27.39      5.77 o 
   8  15   2        5.74       11.29      7.48 o 
  -7  16   2        2.14        2.26      2.76 o 
  -6  16   2       33.76       32.46      3.86 o 
  -5  16   2        2.25        6.05      2.15 o 
  -4  16   2       52.84       52.91      5.33 o 
  -3  16   2       13.97       11.14      3.87 o 
  -2  16   2      218.05      239.39     10.40 o 
  -1  16   2      327.88      323.92     12.78 o 
   0  16   2      135.10      131.19     10.35 o 
   1  16   2        0.48       -5.56      3.76 o 
   2  16   2      140.87      125.33     18.09 o 
   3  16   2       12.46        8.04      6.87 o 
   4  16   2        8.88        5.41      3.57 o 
   5  16   2        5.87        9.15      4.99 o 
   6  16   2       17.24       15.82      5.52 o 
   7  16   2        7.99        0.99      7.42 o 
  -6  17   2        0.20        1.92      2.19 o 
  -5  17   2        2.86        7.06      3.92 o 
  -4  17   2       25.91       24.05      4.81 o 
  -3  17   2        6.30        3.97      3.76 o 
  -2  17   2       22.89        7.75      3.66 o 
  -1  17   2       10.93       12.84      3.92 o 
   0  17   2      272.37      304.07     10.48 o 
   1  17   2        1.72        2.93      3.55 o 
   2  17   2       12.91       16.81      4.20 o 
   3  17   2       37.54       35.19      5.09 o 
   4  17   2        0.04       -0.49      4.29 o 
   5  17   2        5.96        9.81      5.45 o 
  -3  18   2       29.25       28.53      4.66 o 
  -2  18   2       58.45       59.76     10.17 o 
  -1  18   2       12.15        4.17      3.97 o 
   0  18   2       28.08       15.31      4.25 o 
   1  18   2        4.19        1.96      3.67 o 
   2  18   2        9.57       14.33      4.44 o 
   3  18   2        7.26        5.89      4.31 o 
  -3 -17   3        1.70        5.19      5.06 o 
  -2 -17   3        8.83       10.50      4.33 o 
  -1 -17   3       62.68       73.49     10.01 o 
   0 -17   3        2.88       10.27      4.37 o 
   1 -17   3        0.03       -4.65      3.97 o 
   2 -17   3        9.26       12.86      5.18 o 
   3 -17   3       13.69        7.69      4.44 o 
   4 -17   3       18.19        8.02      4.84 o 
  -5 -16   3        9.83       16.00      7.74 o 
  -4 -16   3        3.46        8.52      7.42 o 
  -3 -16   3        3.79        1.39      4.62 o 
  -2 -16   3       51.23       65.89      8.31 o 
  -1 -16   3       10.92       13.18      5.91 o 
   0 -16   3       10.62        6.51      3.89 o 
   1 -16   3        2.05        2.82      4.29 o 
   2 -16   3       90.56       83.07      7.63 o 
   3 -16   3        1.53        4.75      3.30 o 
   4 -16   3        9.14       13.78      2.97 o 
   5 -16   3        0.43       -0.03      3.04 o 
   6 -16   3       16.96        7.80      4.89 o 
  -6 -15   3        3.49       -4.91      6.17 o 
  -5 -15   3        0.06        2.82      6.43 o 
  -4 -15   3       40.56       49.40      9.20 o 
  -3 -15   3       39.16       39.76      5.11 o 
  -2 -15   3       45.11       45.65      6.71 o 
  -1 -15   3       27.75       35.17      4.69 o 
   0 -15   3        4.94        1.62      4.08 o 
   1 -15   3        2.58        6.33      4.13 o 
   2 -15   3      136.02      153.62      7.27 o 
   3 -15   3       20.75       21.11      5.06 o 
   4 -15   3        9.75        7.26      3.20 o 
   5 -15   3        1.36        3.34      3.04 o 
   6 -15   3        1.70        4.64      2.97 o 
   7 -15   3        1.62        2.80      5.64 o 
  -7 -14   3        7.90        0.37      6.27 o 
  -6 -14   3        3.03       -1.99      5.96 o 
  -5 -14   3        0.12        1.36      5.80 o 
  -4 -14   3       78.97       86.31      7.02 o 
  -3 -14   3        1.42        1.65      2.85 o 
  -2 -14   3        8.71        4.72      2.77 o 
  -1 -14   3        0.00        4.91      3.06 o 
   0 -14   3       62.67       57.56      6.22 o 
   1 -14   3       12.45        5.35      2.91 o 
   2 -14   3        7.03        2.13      2.28 o 
   3 -14   3        9.96        8.70      2.94 o 
   4 -14   3       40.13       38.65      3.77 o 
   5 -14   3       43.78       41.45      3.89 o 
   6 -14   3       79.92       81.75      4.89 o 
   7 -14   3       43.96       52.38      5.40 o 
   8 -14   3        0.14        3.13      2.81 o 
   9 -14   3       13.93       19.52      3.73 o 
  -8 -13   3        0.08       -3.18      4.26 o 
  -7 -13   3        2.05        9.15      6.38 o 
  -6 -13   3        3.22        0.63      5.75 o 
  -5 -13   3        0.01       -7.58      4.91 o 
  -4 -13   3       13.11       13.14      4.17 o 
  -3 -13   3        9.59       13.53      3.92 o 
  -2 -13   3        7.00        7.96      3.30 o 
  -1 -13   3        0.31        0.26      3.19 o 
   0 -13   3      229.69      206.40      9.78 o 
   1 -13   3       71.89       67.39      4.83 o 
   2 -13   3       25.79       18.57      2.51 o 
   3 -13   3        9.83       11.38      3.05 o 
   4 -13   3       48.67       57.31      3.97 o 
   5 -13   3        9.13        5.32      2.82 o 
   6 -13   3       73.09       87.09     10.95 o 
   7 -13   3       37.18       34.12      3.80 o 
   8 -13   3        1.43        0.95      3.21 o 
   9 -13   3       29.76       28.95      6.21 o 
  10 -13   3        3.08        4.84      3.00 o 
  -9 -12   3        0.43       -1.71      4.17 o 
  -8 -12   3       10.00        2.23      4.27 o 
  -7 -12   3        2.62        7.98      4.38 o 
  -6 -12   3       55.52       56.78      5.38 o 
  -5 -12   3        2.92       -0.26      5.18 o 
  -4 -12   3        0.53       -4.88      2.94 o 
  -3 -12   3       23.66       33.17      3.36 o 
  -2 -12   3       26.67       26.42      3.15 o 
  -1 -12   3        3.27        1.42      2.18 o 
   0 -12   3       63.14       49.04      5.10 o 
   1 -12   3       15.03        9.67      2.87 o 
   2 -12   3      112.12      105.37      5.23 o 
   3 -12   3      110.68       91.61      5.03 o 
   4 -12   3       28.35       22.59      3.54 o 
   5 -12   3       33.81       32.55      3.22 o 
   6 -12   3       28.16       31.81      3.36 o 
   7 -12   3       60.15       75.77      4.56 o 
   8 -12   3       10.61        9.26      2.76 o 
   9 -12   3        1.16        5.37      2.84 o 
  10 -12   3        8.19        6.29      2.85 o 
 -10 -11   3       18.68       32.20      9.62 o 
  -9 -11   3        9.47       16.46      4.54 o 
  -8 -11   3       23.05       28.45      4.90 o 
  -7 -11   3       26.08       49.83      5.47 o 
  -6 -11   3        0.06        0.38      3.82 o 
  -5 -11   3        1.81        4.95      3.26 o 
  -4 -11   3       11.16        7.31      2.33 o 
  -3 -11   3        2.50       -3.59      1.80 o 
  -2 -11   3       64.79       52.29      3.21 o 
  -1 -11   3       45.79       51.29      4.09 o 
   0 -11   3        0.36       -2.77      1.45 o 
   1 -11   3      174.55      163.93      4.09 o 
   2 -11   3        0.09       -0.29      1.57 o 
   3 -11   3        7.83       11.69      2.30 o 
   4 -11   3        4.15        6.31      2.16 o 
   5 -11   3      298.26      290.12      7.37 o 
   6 -11   3       60.95       66.75      3.99 o 
   7 -11   3        1.00        3.59      2.13 o 
   8 -11   3       33.08       30.88      3.38 o 
   9 -11   3       14.88       11.09      2.76 o 
  10 -11   3       60.56       65.89      4.52 o 
  11 -11   3       21.73       28.66      3.79 o 
 -11 -10   3        1.69       -8.00      7.48 o 
 -10 -10   3        7.88        7.01      7.74 o 
  -9 -10   3       14.36       13.51      4.04 o 
  -8 -10   3      330.36      368.90     11.19 o 
  -7 -10   3       11.23       19.51      3.64 o 
  -6 -10   3        0.04        0.98      2.66 o 
  -5 -10   3       99.86       84.79      5.49 o 
  -4 -10   3        0.45       -1.89      1.39 o 
  -3 -10   3      139.49      138.56      4.02 o 
  -2 -10   3      159.07      154.86      9.11 o 
  -1 -10   3        9.33       10.61      1.94 o 
   0 -10   3      199.27      163.62      4.80 o 
   1 -10   3        8.21        9.98      1.89 o 
   2 -10   3      108.68      111.86      3.88 o 
   3 -10   3       12.03       12.71      2.09 o 
   4 -10   3      332.09      339.06      6.93 o 
   5 -10   3      234.03      253.93      6.59 o 
   6 -10   3       30.40       18.23      2.55 o 
   7 -10   3       38.91       27.84      2.96 o 
   8 -10   3       22.59       23.70      4.59 o 
   9 -10   3        0.19        0.25      2.16 o 
  10 -10   3       23.63       27.28      6.05 o 
  11 -10   3        0.63       -1.11      2.47 o 
  12 -10   3        1.52        4.53      6.29 o 
 -11  -9   3        8.31       -0.09      6.43 o 
 -10  -9   3        7.21       10.34      4.68 o 
  -9  -9   3        1.10        4.83      4.09 o 
  -8  -9   3      165.46      215.61      7.91 o 
  -7  -9   3        2.97       -0.39      2.63 o 
  -6  -9   3        8.98        7.51      2.82 o 
  -5  -9   3       31.96       25.54      2.72 o 
  -4  -9   3        5.72        3.74      1.72 o 
  -3  -9   3        0.98        2.13      1.74 o 
  -2  -9   3       49.95       50.15      3.29 o 
  -1  -9   3      100.09       89.95      4.72 o 
   0  -9   3       21.26       12.05      1.38 o 
   1  -9   3      219.53      237.43      5.72 o 
   2  -9   3       43.13       54.87      2.75 o 
   3  -9   3       18.66       14.19      1.85 o 
   4  -9   3       15.89       10.10      1.74 o 
   5  -9   3      119.26      120.62      3.97 o 
   6  -9   3       23.15       24.76      2.29 o 
   7  -9   3       71.17       71.87      3.87 o 
   8  -9   3      127.87      130.97      4.93 o 
   9  -9   3        2.57        3.97      2.24 o 
  10  -9   3       20.42       15.09      2.92 o 
  11  -9   3       43.34       47.72      7.51 o 
  12  -9   3       18.83       14.41      3.28 o 
 -12  -8   3       16.83       14.69      5.74 o 
 -11  -8   3        8.16        7.90      4.81 o 
 -10  -8   3       50.94       55.89      5.94 o 
  -9  -8   3       58.62       78.18      7.14 o 
  -8  -8   3        6.26        6.50      2.45 o 
  -7  -8   3        3.06        0.24      2.22 o 
  -6  -8   3       69.54       79.57      3.94 o 
  -5  -8   3       16.16       13.67      2.11 o 
  -4  -8   3      178.35      162.05      3.76 o 
  -3  -8   3       28.18       25.49      1.93 o 
  -2  -8   3       15.28       15.32      2.15 o 
  -1  -8   3      231.42      236.70      4.51 o 
   0  -8   3        0.05        0.29      0.82 o 
   1  -8   3      673.25      710.87      9.50 o 
   2  -8   3        1.29        4.04      0.94 o 
   3  -8   3      120.15      126.52      2.74 o 
   4  -8   3        1.69        1.57      1.15 o 
   5  -8   3      115.72      139.58      4.05 o 
   6  -8   3       73.45       66.64      4.06 o 
   7  -8   3       11.44       11.93      1.88 o 
   8  -8   3       86.33       72.90      3.89 o 
   9  -8   3      135.52      118.59      4.98 o 
  10  -8   3       37.58       34.68      3.56 o 
  11  -8   3        0.08        0.56      2.53 o 
  12  -8   3       33.27       26.22      3.68 o 
 -12  -7   3       96.90      114.33      8.09 o 
 -11  -7   3       26.78       37.62      5.66 o 
 -10  -7   3      170.18      183.66      9.87 o 
  -9  -7   3       19.30       15.94      6.63 o 
  -8  -7   3       46.00       52.23      3.35 o 
  -7  -7   3        8.45       10.99      2.37 o 
  -6  -7   3       84.76       86.88      3.56 o 
  -5  -7   3      216.40      239.91      4.22 o 
  -4  -7   3     1007.65     1032.50     10.70 o 
  -3  -7   3       20.16       21.10      1.04 o 
  -2  -7   3        0.00        0.55      0.78 o 
  -1  -7   3      365.54      445.05      4.24 o 
   0  -7   3      124.14      153.39      2.52 o 
   1  -7   3       12.89       21.64      1.82 o 
   2  -7   3       67.24       72.77      1.56 o 
   3  -7   3        2.56       -0.25      0.78 o 
   4  -7   3       12.12       16.64      1.44 o 
   5  -7   3       17.46       14.98      1.81 o 
   6  -7   3      660.75      670.33      9.86 o 
   7  -7   3       17.65       26.94      2.15 o 
   8  -7   3        6.73        7.04      1.83 o 
   9  -7   3       10.96        8.76      2.25 o 
  10  -7   3       80.95       93.08      4.67 o 
  11  -7   3        0.67        4.72      2.47 o 
  12  -7   3      227.33      267.75      8.29 o 
  13  -7   3       11.70       12.23      3.93 o 
 -12  -6   3       55.53       49.06      6.51 o 
 -11  -6   3       78.83       84.32      6.85 o 
 -10  -6   3       36.72       43.37      4.66 o 
  -9  -6   3       23.54       24.71      2.80 o 
  -8  -6   3        0.39        1.81      1.80 o 
  -7  -6   3       21.18       18.95      1.90 o 
  -6  -6   3        6.09        4.76      1.45 o 
  -5  -6   3       19.49       23.25      1.47 o 
  -4  -6   3       10.84        8.79      0.94 o 
  -3  -6   3       57.47       58.92      1.51 o 
  -2  -6   3      333.28      363.68      3.42 o 
  -1  -6   3      504.76      512.63      4.26 o 
   0  -6   3       34.23       49.21      1.42 o 
   1  -6   3      902.71     1002.70     10.68 o 
   2  -6   3      641.19      683.88      6.23 o 
   3  -6   3      248.20      298.51      4.10 o 
   4  -6   3       25.06       45.73      2.27 o 
   5  -6   3      158.78      141.79      2.97 o 
   6  -6   3        8.54       12.12      1.48 o 
   7  -6   3        5.32        7.43      2.02 o 
   8  -6   3      209.05      224.90      5.53 o 
   9  -6   3        1.03        1.70      1.61 o 
  10  -6   3       57.41       42.77      4.32 o 
  11  -6   3       12.99       22.04      5.43 o 
  12  -6   3        4.30        6.05      2.83 o 
  13  -6   3       15.90       19.96      4.20 o 
 -13  -5   3        0.02        0.67      3.41 o 
 -12  -5   3        8.47        3.65      3.17 o 
 -11  -5   3        5.87       -0.33      3.58 o 
 -10  -5   3        0.00        0.47      2.45 o 
  -9  -5   3       20.95       24.97      2.65 o 
  -8  -5   3        5.42        2.92      2.00 o 
  -7  -5   3      133.33      134.77      4.65 o 
  -6  -5   3      672.11      654.95      8.37 o 
  -5  -5   3      619.69      619.95      5.94 o 
  -4  -5   3      220.90      229.36      2.93 o 
  -3  -5   3        5.36        5.87      0.80 o 
  -2  -5   3     1145.84     1267.11     10.35 o 
  -1  -5   3     4062.73     4395.99     28.64 o 
   0  -5   3      396.01      394.97      3.37 o 
   1  -5   3      510.56      565.60      5.00 o 
   2  -5   3      963.25     1049.08      8.81 o 
   3  -5   3      398.74      449.35      5.19 o 
   4  -5   3      238.94      200.11      3.24 o 
   5  -5   3       11.81       13.84      1.24 o 
   6  -5   3        7.09        8.30      1.27 o 
   7  -5   3       47.96       44.45      2.21 o 
   8  -5   3        0.12        3.84      1.47 o 
   9  -5   3        2.61       -0.74      1.52 o 
  10  -5   3       64.77       84.18      3.50 o 
  11  -5   3       18.74       18.44      2.76 o 
  12  -5   3       80.02      104.69      5.20 o 
  13  -5   3        1.74        1.30      4.12 o 
 -13  -4   3       25.00       24.21      5.91 o 
 -12  -4   3       10.43        7.68      3.58 o 
 -11  -4   3        0.01       -0.46      2.64 o 
 -10  -4   3        5.59        3.49      2.32 o 
  -9  -4   3       21.76       22.85      2.43 o 
  -8  -4   3        4.66        0.65      1.65 o 
  -7  -4   3      735.53      731.12     10.22 o 
  -6  -4   3       17.94       20.80      1.52 o 
  -5  -4   3      307.06      304.87      3.69 o 
  -4  -4   3       65.18       73.22      1.52 o 
  -3  -4   3        0.99        2.54      0.63 o 
  -2  -4   3      293.13      378.18      4.01 o 
  -1  -4   3     1209.28     1627.66     12.82 o 
   0  -4   3      256.48      240.18      2.26 o 
   1  -4   3      480.62      430.91      4.26 o 
   2  -4   3      245.59      243.35      2.59 o 
   3  -4   3      172.73      177.97      2.74 o 
   4  -4   3      629.21      774.22      8.12 o 
   5  -4   3        9.98        7.20      1.08 o 
   6  -4   3       16.46       14.02      1.34 o 
   7  -4   3       47.39       39.13      2.03 o 
   8  -4   3      120.72      113.60      3.29 o 
   9  -4   3        7.10        9.38      1.79 o 
  10  -4   3       33.31       30.91      2.81 o 
  11  -4   3       17.20       15.80      2.60 o 
  12  -4   3       34.11       39.80      3.63 o 
  13  -4   3        9.82       10.75      3.33 o 
  14  -4   3        7.62        9.90      7.41 o 
 -13  -3   3       24.79       19.07      5.04 o 
 -12  -3   3        2.08       -1.93      3.06 o 
 -11  -3   3       42.09       36.74      4.02 o 
 -10  -3   3       67.11       54.66      4.12 o 
  -9  -3   3        0.04        0.56      1.85 o 
  -8  -3   3      275.01      290.32      5.04 o 
  -7  -3   3      846.27      801.26      8.60 o 
  -6  -3   3     1207.34     1143.24     11.00 o 
  -5  -3   3       48.27       66.48      1.56 o 
  -4  -3   3       50.06       44.02      1.32 o 
  -3  -3   3     1523.86     1918.11     14.87 o 
  -2  -3   3      494.53      558.96      5.55 o 
  -1  -3   3      128.21      142.81      1.78 o 
   0  -3   3      136.64      139.21      1.60 o 
   1  -3   3     4253.28     4441.05     36.53 o 
   2  -3   3      326.62      367.36      3.61 o 
   3  -3   3        6.07        4.07      0.69 o 
   4  -3   3      597.65      660.61      7.06 o 
   5  -3   3      112.00      135.30      2.68 o 
   6  -3   3      103.67      130.79      2.96 o 
   7  -3   3        1.19        6.89      1.26 o 
   8  -3   3       35.31       33.27      2.82 o 
   9  -3   3       16.99       10.25      1.51 o 
  10  -3   3        6.86        6.16      1.61 o 
  11  -3   3        4.85        2.05      2.12 o 
  12  -3   3        7.50        6.12      2.46 o 
  13  -3   3       16.44       16.79      5.41 o 
  14  -3   3       83.68       79.67      6.42 o 
 -13  -2   3       32.09       37.77      4.71 o 
 -12  -2   3       32.21       46.69      4.54 o 
 -11  -2   3       62.97       66.41      4.70 o 
 -10  -2   3        7.02       10.24      2.83 o 
  -9  -2   3      244.78      232.53      5.72 o 
  -8  -2   3      265.96      233.58      5.94 o 
  -7  -2   3      362.21      321.64      4.95 o 
  -6  -2   3      175.98      182.22      2.93 o 
  -5  -2   3        3.30        3.80      0.72 o 
  -4  -2   3      365.05      361.19      3.55 o 
  -3  -2   3     6753.48     7934.10     57.77 o 
  -2  -2   3      501.40      496.60      4.79 o 
  -1  -2   3      353.06      400.48      5.34 o 
   0  -2   3       30.29       43.82      0.83 o 
   1  -2   3     2109.63     2271.78     17.03 o 
   2  -2   3     6242.44     6569.87     55.79 o 
   3  -2   3      257.95      243.59      3.33 o 
   4  -2   3     1096.03     1200.15     10.84 o 
   5  -2   3      220.75      227.78      3.09 o 
   6  -2   3        0.21        2.99      0.66 o 
   7  -2   3      163.71      156.25      2.53 o 
   8  -2   3        1.99       -0.04      0.99 o 
   9  -2   3      102.01      101.95      3.17 o 
  10  -2   3        4.01       -0.20      1.52 o 
  11  -2   3       34.17       26.12      3.37 o 
  12  -2   3        0.36       -2.88      2.61 o 
  13  -2   3       84.17       88.41      5.94 o 
  14  -2   3        2.15        4.58      3.27 o 
 -13  -1   3       76.60       86.01      5.77 o 
 -12  -1   3       48.91       51.72      6.22 o 
 -11  -1   3       18.47       21.09      3.30 o 
 -10  -1   3       21.37       19.28      2.64 o 
  -9  -1   3      236.00      240.40      5.66 o 
  -8  -1   3      414.67      426.88      8.27 o 
  -7  -1   3       48.88       50.63      2.22 o 
  -6  -1   3        7.76       12.76      0.86 o 
  -5  -1   3      569.07      596.99      6.68 o 
  -4  -1   3        4.70       13.55      1.12 o 
  -3  -1   3      258.22      197.27      2.97 o 
  -2  -1   3      602.16      716.18      6.91 o 
  -1  -1   3     1313.14     1260.34     11.51 o 
   0  -1   3      492.05      470.94      4.63 o 
   1  -1   3     2256.60     2397.47     17.04 o 
   2  -1   3      189.99      234.78      2.61 o 
   3  -1   3       99.92      143.83      2.05 o 
   4  -1   3      272.61      257.85      2.78 o 
   5  -1   3      114.58      118.11      2.05 o 
   6  -1   3      878.43      923.10      8.24 o 
   7  -1   3        1.93        3.37      0.78 o 
   8  -1   3      618.10      645.97      7.98 o 
   9  -1   3        6.70        3.59      1.37 o 
  10  -1   3      140.82      127.28      4.08 o 
  11  -1   3        0.82       -0.81      2.89 o 
  12  -1   3       22.82       24.78      3.99 o 
  13  -1   3        0.46       -2.50      2.80 o 
  14  -1   3       11.24        9.55      4.43 o 
 -13   0   3       41.26       41.54      7.07 o 
 -12   0   3        1.08        0.52      2.89 o 
 -11   0   3       10.41        9.21      2.88 o 
 -10   0   3       17.47       13.19      2.43 o 
  -9   0   3       15.28       19.67      3.00 o 
  -8   0   3     1332.96     1269.82     15.85 o 
  -7   0   3        6.54        6.62      1.44 o 
  -6   0   3      929.84     1008.72      8.88 o 
  -5   0   3       19.91       17.43      1.00 o 
  -4   0   3     2274.29     2301.67     19.47 o 
  -3   0   3      338.17      369.13      4.40 o 
  -2   0   3     2634.65     2668.50     36.23 o 
  -1   0   3     1666.76     1801.81     19.54 o 
   0   0   3        0.15       -0.24      0.28 o 
   1   0   3      223.65      215.86      2.07 o 
   2   0   3      344.97      336.35      3.21 o 
   3   0   3     1607.71     1642.90     11.31 o 
   4   0   3       73.26       69.54      1.43 o 
   5   0   3      163.83      135.58      1.94 o 
   6   0   3      165.35      213.46      2.91 o 
   7   0   3        3.49        0.29      0.76 o 
   8   0   3       42.22       41.67      2.09 o 
   9   0   3       31.24       27.72      2.45 o 
  10   0   3        3.98        2.72      1.90 o 
  11   0   3       18.12       13.37      2.82 o 
  12   0   3       12.17       14.94      3.57 o 
  13   0   3        0.00        0.54      2.77 o 
  14   0   3       39.99       47.00      5.95 o 
 -13   1   3        1.21        0.38      2.79 o 
 -12   1   3        0.11       -2.04      2.72 o 
 -11   1   3      383.11      395.63      9.17 o 
 -10   1   3        1.83        3.54      2.75 o 
  -9   1   3        0.30        1.23      1.53 o 
  -8   1   3       12.43       12.51      1.79 o 
  -7   1   3      195.79      193.36      3.91 o 
  -6   1   3       70.98       48.98      1.29 o 
  -5   1   3        0.30        2.58      0.58 o 
  -4   1   3      128.72      165.75      2.36 o 
  -3   1   3      214.63      226.92      4.97 o 
  -2   1   3     1954.14     1902.71     32.22 o 
  -1   1   3       63.95       61.80      3.35 o 
   0   1   3     1379.58     1274.01     13.47 o 
   1   1   3    23752.31    24047.83    195.00 o 
   2   1   3       87.69       97.12      1.58 o 
   3   1   3       23.03       27.47      0.84 o 
   4   1   3      943.98      964.42      7.82 o 
   5   1   3      401.68      450.78      4.47 o 
   6   1   3      178.26      198.25      2.87 o 
   7   1   3       25.93       14.70      1.35 o 
   8   1   3       23.94       23.66      1.44 o 
   9   1   3      162.03      152.81      3.81 o 
  10   1   3        1.25        0.32      1.74 o 
  11   1   3      120.40      119.12      4.91 o 
  12   1   3        0.25       -0.86      2.44 o 
  13   1   3        9.89        6.61      2.96 o 
  14   1   3        0.01        1.37      3.43 o 
 -13   2   3       53.15       68.62      5.09 o 
 -12   2   3       55.24       62.12      5.98 o 
 -11   2   3      400.50      380.87     13.16 o 
 -10   2   3      125.10      123.69      4.23 o 
  -9   2   3        3.45        2.32      1.55 o 
  -8   2   3       14.46       13.13      1.67 o 
  -7   2   3        0.03       -1.07      0.83 o 
  -6   2   3      151.44      153.06      2.44 o 
  -5   2   3      237.57      262.34      3.18 o 
  -4   2   3      634.21      575.43      5.63 o 
  -3   2   3      188.26      251.95      3.86 o 
  -2   2   3      784.94      850.58     15.48 o 
  -1   2   3     2743.34     2998.74     69.90 o 
   0   2   3      591.37      488.15      7.97 o 
   1   2   3     3736.22     3702.26     31.44 o 
   2   2   3     7538.99     7342.98     60.86 o 
   3   2   3      721.48      759.29      6.27 o 
   4   2   3     1121.82     1248.02      8.99 o 
   5   2   3      936.35     1204.91      8.44 o 
   6   2   3       63.66       60.21      1.80 o 
   7   2   3        0.00       -0.92      0.75 o 
   8   2   3       67.26       60.24      2.12 o 
   9   2   3      158.48      163.78      3.39 o 
  10   2   3      633.90      594.62      9.51 o 
  11   2   3        8.01        5.24      2.16 o 
  12   2   3      100.40       95.25      7.63 o 
  13   2   3        1.74        0.60      2.76 o 
  14   2   3       34.35       25.96      6.85 o 
 -13   3   3       41.74       48.99      4.56 o 
 -12   3   3       52.63       63.01      4.58 o 
 -11   3   3       44.08       55.27      4.10 o 
 -10   3   3      106.69      114.11      4.01 o 
  -9   3   3       18.36       26.76      2.28 o 
  -8   3   3       41.29       28.39      1.91 o 
  -7   3   3      172.76      194.22      3.64 o 
  -6   3   3        0.89        0.11      0.69 o 
  -5   3   3      157.39      147.14      2.69 o 
  -4   3   3      112.07      130.71      2.29 o 
  -3   3   3       62.06       55.81      1.70 o 
  -2   3   3      193.47      176.40      3.87 o 
  -1   3   3     6437.18     6909.70    188.26 o 
   0   3   3     9697.57     9842.77    115.73 o 
   1   3   3     2610.07     2383.43     20.65 o 
   2   3   3       13.61        4.24      0.56 o 
   3   3   3       13.58        3.02      0.59 o 
   4   3   3     1004.48     1067.14      8.72 o 
   5   3   3      720.81      724.94      5.52 o 
   6   3   3      631.01      695.08      5.67 o 
   7   3   3       88.85       87.61      2.18 o 
   8   3   3        8.77        4.09      1.40 o 
   9   3   3      164.40      153.99      3.41 o 
  10   3   3       76.66       83.90      3.15 o 
  11   3   3        1.23       -3.83      1.91 o 
  12   3   3        1.08        3.42      2.84 o 
  13   3   3        0.54        0.07      2.93 o 
  14   3   3        0.00        5.93      3.44 o 
 -13   4   3      109.29      103.14      5.75 o 
 -12   4   3        0.04       -1.87      4.53 o 
 -11   4   3       15.01        8.60      2.60 o 
 -10   4   3       20.91       26.64      2.61 o 
  -9   4   3        5.14        5.04      1.55 o 
  -8   4   3        1.19       -0.58      1.51 o 
  -7   4   3      292.91      279.88      4.47 o 
  -6   4   3       58.17       60.03      2.08 o 
  -5   4   3      199.17      197.67      3.35 o 
  -4   4   3       49.31       61.01      1.73 o 
  -3   4   3     1031.67     1131.86     18.08 o 
  -2   4   3      565.56      543.62      7.51 o 
  -1   4   3      502.69      476.42      6.16 o 
   0   4   3       59.75      135.45      2.54 o 
   1   4   3     1187.42     1191.56     10.56 o 
   2   4   3     4425.50     4506.21     33.21 o 
   3   4   3      370.24      486.41      4.27 o 
   4   4   3      573.16      575.83      5.32 o 
   5   4   3      650.17      656.27      5.25 o 
   6   4   3       85.81       86.50      1.76 o 
   7   4   3      198.63      219.71      2.84 o 
   8   4   3       34.01       26.22      1.85 o 
   9   4   3      137.66      116.64      3.30 o 
  10   4   3       12.12       13.22      1.89 o 
  11   4   3        7.94        7.05      3.18 o 
  12   4   3       31.28       36.25      3.50 o 
  13   4   3       26.64       19.72      3.31 o 
  14   4   3       26.24       37.50      4.74 o 
 -13   5   3       61.80       55.07      4.61 o 
 -12   5   3        3.07        4.63      2.82 o 
 -11   5   3       82.86       85.86      4.59 o 
 -10   5   3        0.07       -0.52      1.53 o 
  -9   5   3      218.77      230.83     10.60 o 
  -8   5   3        5.79        1.51      1.28 o 
  -7   5   3      150.59      135.26      4.02 o 
  -6   5   3      257.97      234.33      4.94 o 
  -5   5   3      119.13      144.32      3.25 o 
  -4   5   3      167.82      222.02      3.68 o 
  -3   5   3     1000.93     1071.14     10.94 o 
  -2   5   3        5.20        4.73      1.94 o 
  -1   5   3      805.96      891.71     10.57 o 
   0   5   3     2529.64     2585.37     31.32 o 
   1   5   3        6.40       16.88      0.85 o 
   2   5   3      835.61      775.10      6.47 o 
   3   5   3       83.53       74.06      1.55 o 
   4   5   3       39.52       28.07      1.26 o 
   5   5   3      221.25      219.10      2.95 o 
   6   5   3       79.62       77.98      1.89 o 
   7   5   3       36.94       44.64      1.74 o 
   8   5   3        2.69        4.39      1.14 o 
   9   5   3        0.88        0.79      1.38 o 
  10   5   3       23.54       21.09      2.11 o 
  11   5   3        1.15        2.22      2.04 o 
  12   5   3       24.98       31.53      4.15 o 
  13   5   3        0.02        1.46      2.64 o 
 -13   6   3       10.06       11.10      3.20 o 
 -12   6   3        9.97       11.81      2.88 o 
 -11   6   3        0.04       -1.15      2.66 o 
 -10   6   3       12.17       13.88      2.60 o 
  -9   6   3        8.61       10.21      2.01 o 
  -8   6   3       22.34       16.68      1.65 o 
  -7   6   3       30.92       28.07      2.59 o 
  -6   6   3       36.40       41.82      2.27 o 
  -5   6   3       18.17       17.54      1.60 o 
  -4   6   3       38.59       40.74      2.07 o 
  -3   6   3     2453.43     2569.52     28.01 o 
  -2   6   3     1305.46     1648.58     20.43 o 
  -1   6   3     1383.45     1439.55     16.33 o 
   0   6   3      302.83      304.97      3.86 o 
   1   6   3     1058.16     1163.42      9.66 o 
   2   6   3      107.41      126.89      1.88 o 
   3   6   3       42.67       58.10      1.36 o 
   4   6   3        0.33        1.56      0.71 o 
   5   6   3     1170.73     1208.68      9.59 o 
   6   6   3      159.31      174.46      2.86 o 
   7   6   3      380.91      341.74      4.58 o 
   8   6   3        8.72        5.79      1.25 o 
   9   6   3       39.40       35.02      2.59 o 
  10   6   3        0.82        0.41      1.55 o 
  11   6   3        3.20       -2.30      2.57 o 
  12   6   3       10.89        9.71      4.01 o 
  13   6   3        3.00       -7.01      6.17 o 
 -12   7   3        0.02        0.18      4.37 o 
 -11   7   3       32.69       55.01     12.63 o 
 -10   7   3        2.38        9.04      5.41 o 
  -9   7   3        9.47       18.13      2.31 o 
  -8   7   3       69.37       76.38      4.24 o 
  -7   7   3        4.89        6.96      1.87 o 
  -6   7   3       20.68       21.76      2.84 o 
  -5   7   3       99.25      123.11      3.65 o 
  -4   7   3      107.64      137.64      3.35 o 
  -3   7   3      126.60      149.65      3.27 o 
  -2   7   3       53.25       50.26      3.13 o 
  -1   7   3      170.94      219.17      3.41 o 
   0   7   3      375.57      368.87      4.92 o 
   1   7   3     1352.95     1534.39     13.19 o 
   2   7   3       34.40       38.15      1.17 o 
   3   7   3      319.14      292.48      3.07 o 
   4   7   3       93.50      122.54      2.15 o 
   5   7   3        0.13       -1.56      0.87 o 
   6   7   3      227.44      223.64      3.80 o 
   7   7   3      452.51      426.28      6.26 o 
   8   7   3       25.40       21.29      2.07 o 
   9   7   3       22.70       24.88      3.53 o 
  10   7   3       29.41       27.02      3.81 o 
  11   7   3        3.80       -2.53      4.75 o 
  12   7   3       38.24       42.03      7.24 o 
  13   7   3       60.06       87.94      9.32 o 
 -12   8   3        5.46        3.38      3.08 o 
 -11   8   3        4.30        2.34      3.13 o 
 -10   8   3        0.01       -0.01      2.44 o 
  -9   8   3       12.75       -2.44      6.90 o 
  -8   8   3       56.86       55.33      3.89 o 
  -7   8   3       35.69       42.42      2.94 o 
  -6   8   3        1.32        3.72      1.90 o 
  -5   8   3     1823.87     1891.69     22.23 o 
  -4   8   3      180.75      220.16      4.79 o 
  -3   8   3        0.41        7.51      1.32 o 
  -2   8   3       59.63       53.40      2.01 o 
  -1   8   3        5.65        6.16      0.87 o 
   0   8   3      631.76      632.39      8.67 o 
   1   8   3      146.11      137.65      2.80 o 
   2   8   3      278.63      289.27      3.46 o 
   3   8   3       18.03       23.93      1.38 o 
   4   8   3       14.68       20.90      1.25 o 
   5   8   3       33.01       38.31      2.17 o 
   6   8   3      293.69      270.34      5.62 o 
   7   8   3      162.02      140.66      4.81 o 
   8   8   3        9.22        4.26      2.32 o 
   9   8   3       11.00        6.03      2.39 o 
  10   8   3       18.78       17.77      3.50 o 
  11   8   3      136.46      140.83      9.30 o 
  12   8   3       25.92       38.90      7.31 o 
  13   8   3        0.62        3.29      8.26 o 
 -12   9   3        4.28        3.52      2.67 o 
 -11   9   3        0.43       -1.13      3.71 o 
 -10   9   3        1.69        2.51      2.90 o 
  -9   9   3       60.95       82.26      5.77 o 
  -8   9   3       81.66       90.17      4.71 o 
  -7   9   3        1.87        0.22      1.85 o 
  -6   9   3      210.33      203.55      5.22 o 
  -5   9   3        0.26       -2.94      1.48 o 
  -4   9   3      144.57      157.14      6.13 o 
  -3   9   3      273.32      299.39      5.61 o 
  -2   9   3       53.45       47.62      1.61 o 
  -1   9   3       32.69       50.06      1.43 o 
   0   9   3     1298.24     1316.03     16.36 o 
   1   9   3       62.34       49.44      2.14 o 
   2   9   3       99.36       92.72      3.10 o 
   3   9   3      123.66      123.10      3.66 o 
   4   9   3        6.60       13.62      1.72 o 
   5   9   3      398.45      402.87      7.28 o 
   6   9   3       63.90       72.91      3.68 o 
   7   9   3       28.82       28.84      2.94 o 
   8   9   3        2.35        1.72      2.20 o 
   9   9   3       54.97       46.15      4.99 o 
  10   9   3       18.38       29.76      4.03 o 
  11   9   3        7.17       12.29      5.94 o 
  12   9   3       13.12       17.44     20.70 o 
 -11  10   3        3.58        9.18      2.57 o 
 -10  10   3        2.83        2.25      7.79 o 
  -9  10   3        0.57        4.54      3.62 o 
  -8  10   3       53.45       55.78      5.88 o 
  -7  10   3      716.52      744.84     18.65 o 
  -6  10   3      265.20      248.54      7.92 o 
  -5  10   3      156.60      159.63      6.10 o 
  -4  10   3      560.69      551.74     12.93 o 
  -3  10   3      219.18      207.01      4.52 o 
  -2  10   3      401.70      380.09      6.76 o 
  -1  10   3      224.58      217.90      6.04 o 
   0  10   3      134.91      155.17      5.59 o 
   1  10   3       95.47       86.89      3.39 o 
   2  10   3      100.58       88.99      4.32 o 
   3  10   3        0.29       -0.55      1.70 o 
   4  10   3      263.55      243.13      7.23 o 
   5  10   3       92.81      108.26      3.67 o 
   6  10   3      396.36      397.63      7.84 o 
   7  10   3       65.49       73.36      4.00 o 
   8  10   3       71.75       69.59      4.08 o 
   9  10   3       55.45       60.20      4.05 o 
  10  10   3        1.68       -0.01      5.10 o 
  11  10   3        5.41        3.16      5.48 o 
  12  10   3        0.95        1.34     10.01 o 
 -11  11   3        0.02       -0.99      8.52 o 
 -10  11   3       17.16       23.42      9.72 o 
  -9  11   3       10.79       10.21      4.59 o 
  -8  11   3       41.96       59.57      8.26 o 
  -7  11   3       53.94       55.87      5.89 o 
  -6  11   3        1.31       -1.57      3.17 o 
  -5  11   3      304.82      327.43     14.69 o 
  -4  11   3      220.61      234.57      7.42 o 
  -3  11   3      691.42      713.46     16.57 o 
  -2  11   3       26.33       19.89      1.67 o 
  -1  11   3       37.81       38.01      3.50 o 
   0  11   3      174.94      173.22      6.22 o 
   1  11   3      208.76      204.38      6.51 o 
   2  11   3       52.05       53.85      3.88 o 
   3  11   3      598.25      599.01      9.42 o 
   4  11   3      114.89      110.51      4.12 o 
   5  11   3      191.97      177.22      5.17 o 
   6  11   3       23.16       21.54      2.74 o 
   7  11   3       18.20       20.36      2.93 o 
   8  11   3        2.72        6.56      2.70 o 
   9  11   3       57.14       64.63      4.32 o 
  10  11   3        4.97        3.43      3.70 o 
  11  11   3        2.23        5.08      5.58 o 
 -10  12   3       21.93       24.99     10.09 o 
  -9  12   3       62.19       78.19      7.48 o 
  -8  12   3       37.69       50.22      6.20 o 
  -7  12   3       97.71       89.29      7.24 o 
  -6  12   3       79.93       73.71      8.60 o 
  -5  12   3       74.74       69.11      7.74 o 
  -4  12   3       30.28       31.46      2.59 o 
  -3  12   3       10.60        8.43      1.99 o 
  -2  12   3      112.23      109.91      5.70 o 
  -1  12   3      174.32      132.43      6.17 o 
   0  12   3      235.92      217.24      6.84 o 
   1  12   3      405.45      385.72     15.79 o 
   2  12   3      103.24      119.32     10.27 o 
   3  12   3       93.05       86.75      4.35 o 
   4  12   3      149.34      157.00      5.67 o 
   5  12   3       73.65       61.39      4.16 o 
   6  12   3       28.98       24.95      4.64 o 
   7  12   3        3.25        7.77      3.12 o 
   8  12   3       80.26       77.63      5.11 o 
   9  12   3       89.88      100.80      7.21 o 
  10  12   3        0.23       -6.02      3.95 o 
  11  12   3        0.22        1.20      7.37 o 
 -10  13   3       20.57       19.66     10.04 o 
  -9  13   3        0.06        6.07      6.04 o 
  -8  13   3        0.00        2.21      4.48 o 
  -7  13   3       83.75      105.66     10.19 o 
  -6  13   3        1.61        3.03      4.71 o 
  -5  13   3        1.37        0.65      1.86 o 
  -4  13   3        1.04       -0.31      1.76 o 
  -3  13   3        0.03       -0.39      2.20 o 
  -2  13   3      152.26      168.60      7.06 o 
  -1  13   3       10.22       11.24      3.08 o 
   0  13   3       40.98       52.37      4.06 o 
   1  13   3      130.03      107.57      9.28 o 
   2  13   3       52.06       43.12      4.11 o 
   3  13   3        2.72        2.69      2.67 o 
   4  13   3       41.05       34.91      3.59 o 
   5  13   3       28.39       38.76      3.77 o 
   6  13   3       23.88       21.14      4.85 o 
   7  13   3        7.15        6.87      4.50 o 
   8  13   3       11.06       13.56      5.49 o 
   9  13   3        1.38        6.38      6.43 o 
  10  13   3        0.21       -6.77      9.31 o 
  -9  14   3       15.40       21.28      7.37 o 
  -8  14   3       49.75       57.56      8.73 o 
  -7  14   3       24.16       21.33      6.54 o 
  -6  14   3        1.52        0.98      2.09 o 
  -5  14   3        8.92        5.56      2.29 o 
  -4  14   3        3.58        4.76      2.25 o 
  -3  14   3       34.40       28.91      3.76 o 
  -2  14   3       97.24       97.14      6.06 o 
  -1  14   3       36.28       47.75      4.03 o 
   0  14   3        0.78        3.36      2.53 o 
   1  14   3      729.85      699.99     15.27 o 
   2  14   3       81.46       81.11      5.48 o 
   3  14   3        3.24        2.81      2.76 o 
   4  14   3      138.19      159.22      6.20 o 
   5  14   3      179.53      151.48      8.02 o 
   6  14   3       14.22        6.41      4.55 o 
   7  14   3        4.44        4.23      4.31 o 
   8  14   3       12.15       14.60      8.05 o 
   9  14   3        1.39       -1.25      6.38 o 
  -8  15   3        1.96        1.46      5.80 o 
  -7  15   3       21.09       21.05      4.60 o 
  -6  15   3        0.01       -0.39      4.73 o 
  -5  15   3        8.22       16.39      2.92 o 
  -4  15   3       26.23       35.04      6.30 o 
  -3  15   3        0.11        1.67      2.77 o 
  -2  15   3       13.73       16.73      3.71 o 
  -1  15   3       57.89       42.02      4.18 o 
   0  15   3       89.14       95.70     11.06 o 
   1  15   3       29.94       33.11     13.62 o 
   2  15   3       51.00       61.28      9.49 o 
   3  15   3        0.00       -1.02      4.03 o 
   4  15   3        4.07       10.32      3.20 o 
   5  15   3       74.31       87.53      5.63 o 
   6  15   3      114.80      123.82      8.59 o 
   7  15   3        0.47        0.83      4.79 o 
   8  15   3       10.05        5.86      7.27 o 
  -7  16   3       48.61       47.36      9.31 o 
  -6  16   3        1.24        3.15      2.64 o 
  -5  16   3       21.60       34.66      4.44 o 
  -4  16   3        0.16        4.44      3.08 o 
  -3  16   3       14.51       27.19      4.65 o 
  -2  16   3        0.01        3.51      5.10 o 
  -1  16   3      323.60      356.28     10.65 o 
   0  16   3        0.00       -1.64      4.34 o 
   1  16   3       54.23       52.90      5.38 o 
   2  16   3      122.08      120.84      9.51 o 
   3  16   3       20.69       13.51      4.07 o 
   4  16   3       54.68       41.27      5.23 o 
   5  16   3       46.38       44.64      4.80 o 
   6  16   3        2.42       10.15      7.08 o 
   7  16   3        4.71       13.08      5.62 o 
  -6  17   3        9.43       27.76      4.55 o 
  -5  17   3        3.68        0.99      3.61 o 
  -4  17   3       34.79       46.16      5.49 o 
  -3  17   3       44.02       40.94      5.28 o 
  -2  17   3       90.51      103.87     15.50 o 
  -1  17   3        3.32        4.77      3.48 o 
   0  17   3        0.01       -4.80      3.11 o 
   1  17   3        7.25       10.10      6.09 o 
   2  17   3        0.50        3.45      3.51 o 
   3  17   3       32.60       28.83      4.86 o 
   4  17   3        0.32       -2.07      3.81 o 
   5  17   3        2.37        5.27      5.43 o 
   6  17   3       25.75       22.28      6.31 o 
  -4  18   3        6.13       11.66      3.91 o 
  -3  18   3       11.83       14.26      6.30 o 
  -2  18   3       39.44       36.43      4.90 o 
  -1  18   3       84.11       93.89      6.67 o 
   0  18   3       29.31       26.76      7.21 o 
   1  18   3        1.31       -2.24      3.47 o 
   2  18   3       15.41       20.36      4.61 o 
   3  18   3        0.58       -0.14      3.81 o 
   4  18   3       18.49       14.57      5.02 o 
  -2 -17   4        1.00        4.48      7.55 o 
  -1 -17   4        4.09        1.14      4.12 o 
   0 -17   4        2.29       -4.24      7.01 o 
   1 -17   4        4.65        9.88      5.28 o 
   2 -17   4        9.49        6.06      4.91 o 
   3 -17   4        0.09        5.73      3.94 o 
  -4 -16   4        6.72       15.27      7.84 o 
  -3 -16   4        0.50       -6.69      6.06 o 
  -2 -16   4       17.96       13.03      3.89 o 
  -1 -16   4        9.71        5.57      3.87 o 
   0 -16   4        0.11       -3.09      6.64 o 
   1 -16   4        6.46        5.65      4.60 o 
   2 -16   4       54.64       45.13     12.76 o 
   3 -16   4        5.49        6.96      3.71 o 
   4 -16   4        4.45        6.76      2.78 o 
   5 -16   4       36.10       48.20      8.44 o 
   6 -16   4        2.33        7.23      3.43 o 
  -6 -15   4        3.58       12.13      7.21 o 
  -5 -15   4        8.38        6.22      7.11 o 
  -4 -15   4        1.93        0.21      6.17 o 
  -3 -15   4        3.37       -0.62      4.25 o 
  -2 -15   4       14.91       15.37      3.55 o 
  -1 -15   4       36.08       37.39      5.70 o 
   0 -15   4        1.55       -0.63      3.97 o 
   1 -15   4        6.59       -1.20      3.71 o 
   2 -15   4       99.04      100.56     11.37 o 
   3 -15   4        1.83        0.42      2.78 o 
   4 -15   4        7.31        2.78      6.17 o 
   5 -15   4       88.68      113.19     14.17 o 
   6 -15   4        3.41        1.80      4.00 o 
   7 -15   4        0.21        1.51      2.79 o 
  -7 -14   4       11.10       10.61      6.69 o 
  -6 -14   4       23.75       35.18      8.21 o 
  -5 -14   4        0.91        4.44      6.33 o 
  -4 -14   4       48.35       64.25      9.36 o 
  -3 -14   4       16.40       13.84      4.68 o 
  -2 -14   4       11.62       11.77      3.12 o 
  -1 -14   4        6.37       13.24      7.89 o 
   0 -14   4       85.98       89.92      7.53 o 
   1 -14   4        0.94       -1.95      2.58 o 
   2 -14   4        6.48        3.14      2.17 o 
   3 -14   4       14.09        5.85      2.77 o 
   4 -14   4        8.42        2.27      2.62 o 
   5 -14   4       20.59       14.29      3.17 o 
   6 -14   4      138.06      139.84      6.20 o 
   7 -14   4       22.25       33.70      4.00 o 
   8 -14   4        3.70        6.40      3.57 o 
  -8 -13   4        0.27       -3.69      4.15 o 
  -7 -13   4        0.23       -1.36      5.59 o 
  -6 -13   4        4.04        0.10      5.91 o 
  -5 -13   4        6.20       -1.36      5.44 o 
  -4 -13   4       28.89       22.79      6.74 o 
  -3 -13   4       27.94       34.19      3.74 o 
  -2 -13   4      117.54      119.54      9.63 o 
  -1 -13   4       72.02       82.46      8.81 o 
   0 -13   4       50.77       49.66      4.43 o 
   1 -13   4       56.72       42.48      4.91 o 
   2 -13   4       18.19       13.45      2.26 o 
   3 -13   4        1.44       -2.03      2.21 o 
   4 -13   4        1.89        4.31      2.45 o 
   5 -13   4        0.00       -0.93      3.51 o 
   6 -13   4       36.42       41.77      3.96 o 
   7 -13   4        0.82       -0.76      2.45 o 
   8 -13   4       64.99       78.46      5.14 o 
   9 -13   4       11.98        8.57      3.23 o 
  -9 -12   4        3.46       -9.36      7.06 o 
  -8 -12   4       89.27      103.58      7.17 o 
  -7 -12   4        8.03       13.27      4.97 o 
  -6 -12   4      235.79      270.11     11.48 o 
  -5 -12   4      103.28      115.07      9.93 o 
  -4 -12   4        4.78       -0.26      4.65 o 
  -3 -12   4       33.81       27.72      5.07 o 
  -2 -12   4       10.84        7.12      2.99 o 
  -1 -12   4        3.58       -1.40      2.29 o 
   0 -12   4       36.05       37.53      3.87 o 
   1 -12   4      135.93      140.46      4.46 o 
   2 -12   4      334.12      334.31      8.22 o 
   3 -12   4       77.88       73.22      4.29 o 
   4 -12   4      175.31      187.66      6.23 o 
   5 -12   4       50.91       51.90      3.87 o 
   6 -12   4        2.97       -0.23      2.17 o 
   7 -12   4       11.26        9.17      2.78 o 
   8 -12   4       12.73       12.71      3.15 o 
   9 -12   4        3.84        3.57      2.81 o 
  10 -12   4        5.54        9.41      3.21 o 
 -10 -11   4        0.99       -5.23      7.84 o 
  -9 -11   4        3.95       -2.51      7.21 o 
  -8 -11   4        0.09       -2.09      3.84 o 
  -7 -11   4       17.37       12.78      4.45 o 
  -6 -11   4        1.11        3.11      3.24 o 
  -5 -11   4        0.04       -2.86      2.61 o 
  -4 -11   4        6.68        1.16      2.29 o 
  -3 -11   4      172.36      155.32      5.00 o 
  -2 -11   4      190.48      174.48      5.19 o 
  -1 -11   4       86.40       90.57      8.72 o 
   0 -11   4      160.61      140.12      4.66 o 
   1 -11   4      178.19      147.64      4.16 o 
   2 -11   4       13.10        4.98      2.23 o 
   3 -11   4       24.53       28.37      4.97 o 
   4 -11   4      125.46      114.59      4.79 o 
   5 -11   4       29.68       26.38      3.42 o 
   6 -11   4      104.49       93.70      7.86 o 
   7 -11   4        0.94        1.65      2.97 o 
   8 -11   4       76.98       84.68      4.94 o 
   9 -11   4       17.52       17.83      4.24 o 
  10 -11   4       40.39       36.57      4.00 o 
  11 -11   4        0.07       -0.51      2.99 o 
 -10 -10   4        0.50        0.05      7.74 o 
  -9 -10   4        0.07       -1.93      6.90 o 
  -8 -10   4       73.17       90.47      5.86 o 
  -7 -10   4      279.50      332.65     10.27 o 
  -6 -10   4       27.86       32.16      3.99 o 
  -5 -10   4       43.98       41.93      3.97 o 
  -4 -10   4       25.25       29.19      3.41 o 
  -3 -10   4       57.59       58.12      2.98 o 
  -2 -10   4       19.68       17.87      2.76 o 
  -1 -10   4       20.13       15.56      2.47 o 
   0 -10   4       70.67       58.60      2.46 o 
   1 -10   4      537.59      510.11      8.88 o 
   2 -10   4       15.04       12.26      2.05 o 
   3 -10   4       89.61       99.22      3.83 o 
   4 -10   4       23.89       26.17      2.77 o 
   5 -10   4        3.95        4.40      2.05 o 
   6 -10   4        0.04       -1.49      1.88 o 
   7 -10   4       10.29        2.60      2.68 o 
   8 -10   4       20.78       20.93      2.99 o 
   9 -10   4        7.49        7.72      2.66 o 
  10 -10   4        0.15       -1.32      2.39 o 
  11 -10   4       27.25       55.58      8.82 o 
 -11  -9   4       15.53        8.38      6.01 o 
 -10  -9   4        2.58        2.16      7.58 o 
  -9  -9   4      122.42      117.83      8.49 o 
  -8  -9   4       35.42       38.46      4.22 o 
  -7  -9   4       27.77       29.83      3.63 o 
  -6  -9   4       17.84       11.62      3.87 o 
  -5  -9   4       36.81       27.78      3.40 o 
  -4  -9   4      413.75      335.68      6.98 o 
  -3  -9   4       67.60       64.41      2.83 o 
  -2  -9   4       54.38       52.27      2.73 o 
  -1  -9   4      105.85      101.28      4.31 o 
   0  -9   4       88.29       98.09      2.80 o 
   1  -9   4        4.30       -0.16      1.19 o 
   2  -9   4       11.75       15.09      1.90 o 
   3  -9   4       61.85       57.64      2.97 o 
   4  -9   4      417.99      432.52      7.97 o 
   5  -9   4      179.48      155.05      4.64 o 
   6  -9   4        5.77        5.78      1.99 o 
   7  -9   4       13.79       15.82      2.81 o 
   8  -9   4        7.20        6.89      3.13 o 
   9  -9   4       53.34       58.84      4.09 o 
  10  -9   4       29.19       43.44      3.92 o 
  11  -9   4        0.00       -1.29      2.44 o 
  12  -9   4        0.86        2.03      2.86 o 
 -11  -8   4       25.42        9.80      5.12 o 
 -10  -8   4        0.21        4.05      7.10 o 
  -9  -8   4      387.69      436.94     11.92 o 
  -8  -8   4       14.62       20.87      4.16 o 
  -7  -8   4       18.97       16.58      3.00 o 
  -6  -8   4       47.78       45.05      4.40 o 
  -5  -8   4       84.15       82.65      4.03 o 
  -4  -8   4       23.24       19.09      2.17 o 
  -3  -8   4       34.07       30.75      2.24 o 
  -2  -8   4       16.89       25.02      1.79 o 
  -1  -8   4        0.12        5.56      1.23 o 
   0  -8   4       74.26       55.19      2.08 o 
   1  -8   4      203.94      215.14      3.84 o 
   2  -8   4       64.90       75.07      3.06 o 
   3  -8   4        4.13        5.18      1.23 o 
   4  -8   4       28.94       24.73      1.71 o 
   5  -8   4       46.84       51.99      2.59 o 
   6  -8   4       98.97       93.33      3.70 o 
   7  -8   4       31.41       26.53      2.70 o 
   8  -8   4        2.99        9.14      2.33 o 
   9  -8   4       56.81       64.77      4.35 o 
  10  -8   4       14.09        6.06      2.62 o 
  11  -8   4        0.04        0.12      2.30 o 
  12  -8   4      191.17      194.00     16.95 o 
 -12  -7   4       21.48       11.69      5.51 o 
 -11  -7   4       42.39       46.08      6.12 o 
 -10  -7   4       35.20       43.57      6.29 o 
  -9  -7   4      200.15      245.53     10.85 o 
  -8  -7   4       48.45       59.70      5.03 o 
  -7  -7   4        0.85       -1.80      1.66 o 
  -6  -7   4       55.08       51.02      2.96 o 
  -5  -7   4       62.57       72.20      3.24 o 
  -4  -7   4      297.02      273.26      4.48 o 
  -3  -7   4       85.56       87.32      2.03 o 
  -2  -7   4        2.65        3.42      0.73 o 
  -1  -7   4        1.21        1.26      0.63 o 
   0  -7   4       13.17       20.79      1.23 o 
   1  -7   4        9.43        1.99      0.79 o 
   2  -7   4       30.03       28.72      1.30 o 
   3  -7   4      221.38      198.57      2.97 o 
   4  -7   4       36.82       37.04      2.05 o 
   5  -7   4      247.78      267.58      5.17 o 
   6  -7   4       41.45       36.33      2.33 o 
   7  -7   4      318.25      298.34      5.98 o 
   8  -7   4      104.23       93.82      6.39 o 
   9  -7   4        3.47        4.02      2.15 o 
  10  -7   4       59.31       58.48      5.38 o 
  11  -7   4        3.14        3.85      2.65 o 
  12  -7   4       76.75       76.30      9.69 o 
  13  -7   4        0.28        2.88      2.82 o 
 -12  -6   4        2.52        6.21      5.20 o 
 -11  -6   4       16.95       26.42      5.47 o 
 -10  -6   4       10.17       10.87      3.24 o 
  -9  -6   4      157.64      176.06      5.38 o 
  -8  -6   4        1.69        1.10      1.91 o 
  -7  -6   4        3.65        0.83      1.37 o 
  -6  -6   4        3.83        3.07      1.46 o 
  -5  -6   4      249.65      244.29      4.97 o 
  -4  -6   4        0.59       -0.11      1.01 o 
  -3  -6   4       36.68       43.58      1.29 o 
  -2  -6   4      370.27      409.95      3.83 o 
  -1  -6   4        4.91       12.82      0.73 o 
   0  -6   4     1439.72     1688.52     15.48 o 
   1  -6   4     1121.55     1244.83     10.00 o 
   2  -6   4      197.57      196.51      2.80 o 
   3  -6   4      215.24      219.66      3.28 o 
   4  -6   4       57.26       56.99      2.15 o 
   5  -6   4        0.60        0.43      1.04 o 
   6  -6   4       81.02      123.84      3.24 o 
   7  -6   4       11.93       10.84      1.66 o 
   8  -6   4      208.69      196.77      6.48 o 
   9  -6   4      274.51      256.22      9.13 o 
  10  -6   4      284.34      330.78      8.34 o 
  11  -6   4       59.78       64.44      4.38 o 
  12  -6   4       51.69       60.30      5.48 o 
  13  -6   4        5.08        2.87      2.92 o 
 -12  -5   4       55.19       74.39      5.58 o 
 -11  -5   4      123.23      121.99      5.97 o 
 -10  -5   4        5.73        2.26      2.72 o 
  -9  -5   4       74.60       69.88      3.69 o 
  -8  -5   4        0.56        1.11      1.77 o 
  -7  -5   4       15.32        9.67      1.91 o 
  -6  -5   4       39.22       45.26      2.27 o 
  -5  -5   4        0.22       -1.51      1.16 o 
  -4  -5   4        0.16        0.33      0.65 o 
  -3  -5   4        8.99       12.97      1.07 o 
  -2  -5   4      344.45      417.57      4.01 o 
  -1  -5   4        3.07       10.88      0.61 o 
   0  -5   4      678.56      779.83      5.91 o 
   1  -5   4       22.08       21.78      0.89 o 
   2  -5   4     1177.52     1314.15     10.96 o 
   3  -5   4     1509.14     1551.18     12.80 o 
   4  -5   4      240.22      305.06      3.82 o 
   5  -5   4      302.17      281.78      5.19 o 
   6  -5   4       16.85       16.65      1.56 o 
   7  -5   4        8.95        6.61      1.43 o 
   8  -5   4      211.63      208.50      4.54 o 
   9  -5   4       48.08       46.61      2.81 o 
  10  -5   4       62.25       62.13      4.87 o 
  11  -5   4       28.81       28.14      3.06 o 
  12  -5   4        1.37        3.81      2.39 o 
  13  -5   4        1.52        2.94      2.91 o 
 -13  -4   4       47.55       56.29      9.54 o 
 -12  -4   4       81.19       92.34      8.91 o 
 -11  -4   4       21.76       29.04      5.12 o 
 -10  -4   4        4.47        4.63      2.43 o 
  -9  -4   4       45.81       50.41      3.80 o 
  -8  -4   4       42.92       33.21      2.64 o 
  -7  -4   4        2.23       -1.01      1.63 o 
  -6  -4   4        7.81       12.13      2.74 o 
  -5  -4   4       75.80       59.43      2.04 o 
  -4  -4   4       23.97       46.27      1.25 o 
  -3  -4   4        1.75        3.90      0.65 o 
  -2  -4   4       23.39       37.77      1.24 o 
  -1  -4   4     3756.60     4396.77     28.14 o 
   0  -4   4      507.10      571.34      4.46 o 
   1  -4   4       92.61      124.65      1.70 o 
   2  -4   4       60.74       68.13      1.37 o 
   3  -4   4       16.45       16.09      0.83 o 
   4  -4   4      686.52      724.78      7.46 o 
   5  -4   4      783.43      757.09      8.37 o 
   6  -4   4        8.53        4.86      1.12 o 
   7  -4   4       31.97       23.68      1.82 o 
   8  -4   4        0.01       -0.69      1.26 o 
   9  -4   4      222.94      228.33      5.24 o 
  10  -4   4       51.67       58.99      3.45 o 
  11  -4   4       22.09       19.44      2.79 o 
  12  -4   4        3.03        1.89      2.41 o 
  13  -4   4        6.09       11.32      3.63 o 
  14  -4   4       16.73       15.46      5.08 o 
 -13  -3   4       72.52       74.90      6.35 o 
 -12  -3   4        5.63        2.44      3.13 o 
 -11  -3   4        6.59        7.18      3.12 o 
 -10  -3   4       46.62       44.25      3.87 o 
  -9  -3   4      145.81      136.18      4.62 o 
  -8  -3   4        3.49        1.14      1.53 o 
  -7  -3   4      110.82      107.75      3.09 o 
  -6  -3   4       71.95       72.25      2.50 o 
  -5  -3   4      157.93      169.70      3.38 o 
  -4  -3   4       79.54       78.26      1.47 o 
  -3  -3   4        3.81        1.22      0.49 o 
  -2  -3   4      147.33      153.06      2.04 o 
  -1  -3   4     1655.04     2026.58     14.03 o 
   0  -3   4       13.70       36.64      0.84 o 
   1  -3   4     2331.39     2453.66     16.74 o 
   2  -3   4     2195.02     2314.75     17.67 o 
   3  -3   4      449.51      489.82      4.63 o 
   4  -3   4      102.77       74.72      1.52 o 
   5  -3   4      984.41     1000.86      8.75 o 
   6  -3   4       77.62       58.42      1.88 o 
   7  -3   4      430.78      425.42      5.58 o 
   8  -3   4       38.02       34.10      2.45 o 
   9  -3   4       19.18       19.45      1.82 o 
  10  -3   4        0.59       -0.08      1.42 o 
  11  -3   4        4.45        1.01      2.27 o 
  12  -3   4        1.80        2.92      3.18 o 
  13  -3   4        5.59       13.39      3.68 o 
  14  -3   4        5.76        2.85      3.78 o 
 -13  -2   4        0.01        1.91      3.49 o 
 -12  -2   4       44.08       46.04      4.64 o 
 -11  -2   4        2.26       -1.80      2.72 o 
 -10  -2   4        1.85       -2.00      2.22 o 
  -9  -2   4       12.10       12.30      2.49 o 
  -8  -2   4       60.05       74.96      3.48 o 
  -7  -2   4       20.56       15.07      1.69 o 
  -6  -2   4        0.02        1.80      1.06 o 
  -5  -2   4      298.02      294.11      3.72 o 
  -4  -2   4       13.89        9.36      1.10 o 
  -3  -2   4     1997.37     2323.37     17.95 o 
  -2  -2   4      517.08      653.29      5.49 o 
  -1  -2   4      152.88      122.40      1.89 o 
   0  -2   4       15.39       17.15      0.84 o 
   1  -2   4      393.77      415.94      3.51 o 
   2  -2   4      598.04      578.56      4.68 o 
   3  -2   4      787.22      873.89      7.72 o 
   4  -2   4     1515.62     1479.96     11.50 o 
   5  -2   4       64.47       51.35      1.37 o 
   6  -2   4       13.72        9.74      0.91 o 
   7  -2   4      194.90      199.41      3.23 o 
   8  -2   4       49.17       40.29      2.28 o 
   9  -2   4       16.81        9.08      1.98 o 
  10  -2   4       58.43       54.70      2.74 o 
  11  -2   4       75.38       92.78      5.01 o 
  12  -2   4       17.12       14.14      2.82 o 
  13  -2   4       23.21       16.67      5.08 o 
  14  -2   4        0.31        2.29      3.56 o 
 -13  -1   4        3.56       -0.10      3.25 o 
 -12  -1   4        0.22       -4.10      2.71 o 
 -11  -1   4       16.72       13.89      3.28 o 
 -10  -1   4        4.20        4.65      2.47 o 
  -9  -1   4      310.13      293.07      6.40 o 
  -8  -1   4      284.64      282.68      5.92 o 
  -7  -1   4       42.84       40.08      2.52 o 
  -6  -1   4        7.98        2.94      0.99 o 
  -5  -1   4       32.98       29.43      1.42 o 
  -4  -1   4      734.11      771.54      7.64 o 
  -3  -1   4     2418.07     2739.35     24.10 o 
  -2  -1   4       21.29       23.79      0.93 o 
  -1  -1   4     1133.61     1135.73      9.38 o 
   0  -1   4      171.21      217.18      2.47 o 
   1  -1   4       62.23       76.83      1.17 o 
   2  -1   4     1848.02     2073.74     14.08 o 
   3  -1   4      162.08      168.58      2.38 o 
   4  -1   4     1372.97     1430.05     11.11 o 
   5  -1   4      152.19      145.19      2.26 o 
   6  -1   4       51.46       51.50      2.06 o 
   7  -1   4      360.08      410.67      4.72 o 
   8  -1   4        4.61        5.79      1.27 o 
   9  -1   4      377.17      338.76      6.19 o 
  10  -1   4       25.68       23.38      2.08 o 
  11  -1   4      123.74      121.94      4.87 o 
  12  -1   4        0.09       -1.92      2.13 o 
  13  -1   4       37.45       37.14      4.79 o 
  14  -1   4        4.42        6.09      3.77 o 
 -13   0   4        2.75        4.16      3.35 o 
 -12   0   4        2.41        5.66      3.16 o 
 -11   0   4        3.58       -2.04      2.32 o 
 -10   0   4       77.65       76.65      4.41 o 
  -9   0   4      289.85      293.41      6.27 o 
  -8   0   4      975.82      929.67     12.63 o 
  -7   0   4      112.01       91.65      2.88 o 
  -6   0   4      314.98      341.34      4.70 o 
  -5   0   4      462.54      408.05      5.03 o 
  -4   0   4     1458.65     1706.66     14.90 o 
  -3   0   4     2546.99     2783.69     24.32 o 
  -2   0   4      527.61      555.59      8.56 o 
  -1   0   4     4020.84     4369.69     42.65 o 
   0   0   4     1334.19     1344.91     10.36 o 
   1   0   4     1529.81     1415.74     10.76 o 
   2   0   4        8.19        6.74      0.97 o 
   3   0   4      493.16      554.90      4.38 o 
   4   0   4     1435.80     1552.94     12.41 o 
   5   0   4       90.86      134.87      2.08 o 
   6   0   4      372.19      469.69      4.69 o 
   7   0   4      390.43      424.46      4.57 o 
   8   0   4        7.65        7.94      1.19 o 
   9   0   4       19.27       11.98      1.78 o 
  10   0   4        0.07       -1.27      1.49 o 
  11   0   4        0.03       -1.51      2.43 o 
  12   0   4       36.03       28.02      3.33 o 
  13   0   4       67.82       50.11      5.06 o 
  14   0   4       26.63       19.02      3.85 o 
 -13   1   4        0.01        1.00      3.08 o 
 -12   1   4       64.02       72.43      5.61 o 
 -11   1   4      148.49      147.09      5.81 o 
 -10   1   4       47.23       43.70      3.60 o 
  -9   1   4       55.37       50.92      2.96 o 
  -8   1   4        0.00        0.32      1.45 o 
  -7   1   4       52.11       59.61      3.00 o 
  -6   1   4       18.95       23.76      1.15 o 
  -5   1   4     1983.81     2151.04     18.42 o 
  -4   1   4     4923.40     5267.42     46.22 o 
  -3   1   4     1360.00     1267.74     13.87 o 
  -2   1   4      640.39      623.02      8.36 o 
  -1   1   4      580.38      616.07      8.56 o 
   0   1   4       12.66        9.71      0.94 o 
   1   1   4     1673.16     1753.16     17.21 o 
   2   1   4       89.47       96.20      1.35 o 
   3   1   4      189.30      247.11      2.37 o 
   4   1   4        4.26        0.63      0.41 o 
   5   1   4     1206.68     1425.10     10.29 o 
   6   1   4      313.75      358.81      4.20 o 
   7   1   4        7.70        6.98      1.00 o 
   8   1   4       23.99       22.64      1.45 o 
   9   1   4      238.84      231.89      4.75 o 
  10   1   4      400.51      345.09      6.78 o 
  11   1   4        0.03        1.71      2.19 o 
  12   1   4       22.56       21.73      3.16 o 
  13   1   4        0.05        0.86      4.88 o 
  14   1   4       29.42       42.64      5.38 o 
 -13   2   4        2.17        3.07      3.22 o 
 -12   2   4        1.20        0.84      2.77 o 
 -11   2   4      398.72      423.28     13.73 o 
 -10   2   4        9.98        8.94      2.13 o 
  -9   2   4      256.03      237.52      5.34 o 
  -8   2   4      143.96      116.50      3.25 o 
  -7   2   4      711.75      635.65      8.21 o 
  -6   2   4      139.01      154.24      2.20 o 
  -5   2   4       15.63       10.06      0.80 o 
  -4   2   4      320.54      318.14      4.52 o 
  -3   2   4       84.02      111.65      2.77 o 
  -2   2   4     1107.74     1153.69     20.54 o 
  -1   2   4     1426.18     1399.54     25.44 o 
   0   2   4     1014.35     1129.84     13.79 o 
   1   2   4     1090.53      842.40      7.33 o 
   2   2   4     1400.04     1412.60     11.60 o 
   3   2   4      256.75      265.05      3.38 o 
   4   2   4       91.45       93.97      1.54 o 
   5   2   4     1456.89     1612.88     10.56 o 
   6   2   4      216.72      231.67      2.73 o 
   7   2   4        2.87        0.55      0.86 o 
   8   2   4       49.76       53.73      2.04 o 
   9   2   4      102.68       85.92      2.83 o 
  10   2   4      149.17      142.07      6.75 o 
  11   2   4       77.73       63.81      4.42 o 
  12   2   4       90.60       88.64      9.17 o 
  13   2   4        0.00       -1.94      2.67 o 
  14   2   4       12.66       13.86      3.76 o 
 -13   3   4        7.24        6.56      3.30 o 
 -12   3   4       15.58       14.94      3.36 o 
 -11   3   4       50.71       55.84      4.20 o 
 -10   3   4        3.30        4.48      1.89 o 
  -9   3   4      276.35      261.61      7.11 o 
  -8   3   4       73.57       79.57      2.70 o 
  -7   3   4      812.21      856.09     13.10 o 
  -6   3   4      283.02      264.99      3.46 o 
  -5   3   4       40.91       41.92      1.25 o 
  -4   3   4     2062.74     2038.38     19.40 o 
  -3   3   4     1494.67     1595.94     23.42 o 
  -2   3   4      469.35      390.92      6.93 o 
  -1   3   4     4654.05     4961.95     84.48 o 
   0   3   4        0.18        6.16      1.07 o 
   1   3   4      384.36      409.19      4.23 o 
   2   3   4     2157.88     2096.83     15.91 o 
   3   3   4      898.75      869.45      7.56 o 
   4   3   4       57.46       50.83      1.31 o 
   5   3   4       43.34       75.62      1.34 o 
   6   3   4       13.90       13.83      0.80 o 
   7   3   4       69.59       70.38      1.86 o 
   8   3   4      287.09      248.95      3.87 o 
   9   3   4        0.58       -0.96      1.22 o 
  10   3   4       35.86       34.11      2.52 o 
  11   3   4       13.71       16.65      2.06 o 
  12   3   4        0.53        1.46      2.67 o 
  13   3   4        0.00       -2.27      2.75 o 
  14   3   4        1.49        1.49      3.28 o 
 -13   4   4      148.26      150.60      6.50 o 
 -12   4   4       13.28       12.24      4.18 o 
 -11   4   4        3.96        5.30      2.53 o 
 -10   4   4       19.72       21.89      2.33 o 
  -9   4   4       73.27       57.23      2.57 o 
  -8   4   4       41.48       41.02      2.61 o 
  -7   4   4      281.59      304.31      5.83 o 
  -6   4   4       80.77       65.05      3.08 o 
  -5   4   4      230.11      215.07      4.34 o 
  -4   4   4       88.96       89.19      2.15 o 
  -3   4   4       78.56       73.99      2.15 o 
  -2   4   4     4030.22     4440.20     50.22 o 
  -1   4   4      103.92      111.84      2.80 o 
   0   4   4     2919.80     3055.20     32.38 o 
   1   4   4      191.13      180.98      2.54 o 
   2   4   4      104.98       93.46      1.48 o 
   3   4   4      814.83      968.00      7.96 o 
   4   4   4     1742.86     2032.36     15.73 o 
   5   4   4       14.47       11.35      0.83 o 
   6   4   4      160.21      170.08      2.20 o 
   7   4   4        7.43        8.13      0.96 o 
   8   4   4       20.14       19.15      1.57 o 
   9   4   4        0.35        0.94      1.28 o 
  10   4   4        0.62        1.99      1.51 o 
  11   4   4        2.76        3.37      1.80 o 
  12   4   4        7.20        1.89      2.52 o 
  13   4   4        9.01       11.52      3.34 o 
  14   4   4        7.40        5.09      3.56 o 
 -13   5   4       27.22       32.76      8.03 o 
 -12   5   4       93.41       94.41      5.24 o 
 -11   5   4       76.40       76.80      6.10 o 
 -10   5   4       45.36       51.57      3.87 o 
  -9   5   4       41.94       48.30      3.14 o 
  -8   5   4       83.59       79.25      3.22 o 
  -7   5   4       25.51       22.10      1.57 o 
  -6   5   4      187.49      201.91      6.38 o 
  -5   5   4       18.49       14.12      1.28 o 
  -4   5   4      401.31      405.00      5.79 o 
  -3   5   4     2133.55     2172.23     30.57 o 
  -2   5   4       20.88       28.88      1.65 o 
  -1   5   4        2.18        2.88      0.92 o 
   0   5   4        7.71       12.82      1.08 o 
   1   5   4      132.79      128.19      1.89 o 
   2   5   4       87.78       61.44      1.38 o 
   3   5   4      313.21      478.44      4.23 o 
   4   5   4       12.47        8.65      0.83 o 
   5   5   4      154.72      146.08      2.59 o 
   6   5   4      683.75      688.12      6.07 o 
   7   5   4      370.05      348.24      4.36 o 
   8   5   4        3.26       -1.06      0.98 o 
   9   5   4        0.38        0.81      1.23 o 
  10   5   4        0.08        0.72      1.58 o 
  11   5   4       20.95       21.86      2.31 o 
  12   5   4        1.25        0.77      2.52 o 
  13   5   4        6.62        4.55      3.94 o 
  14   5   4        0.09       10.05      9.13 o 
 -13   6   4        1.26       -0.91      2.71 o 
 -12   6   4       12.64        8.72      2.95 o 
 -11   6   4       52.91       63.31      4.08 o 
 -10   6   4       48.93       52.58      3.69 o 
  -9   6   4       22.35       28.85      3.17 o 
  -8   6   4       98.69      104.32      5.37 o 
  -7   6   4       16.84       16.76      2.29 o 
  -6   6   4       31.79       36.69      2.18 o 
  -5   6   4       35.02       38.18      2.07 o 
  -4   6   4      105.33      128.46      3.28 o 
  -3   6   4     2918.74     3051.91     32.93 o 
  -2   6   4     2967.79     3259.51     43.37 o 
  -1   6   4     2336.65     2608.25     32.17 o 
   0   6   4      694.37      717.56      7.74 o 
   1   6   4     1199.63     1165.16     10.21 o 
   2   6   4     1212.75     1404.14     11.64 o 
   3   6   4      567.74      577.01      4.95 o 
   4   6   4        7.62        6.72      0.81 o 
   5   6   4        3.62        5.19      0.89 o 
   6   6   4      107.06      102.44      2.15 o 
   7   6   4       48.85       29.60      1.63 o 
   8   6   4      140.14      116.56      2.70 o 
   9   6   4      105.11      103.71      2.91 o 
  10   6   4       65.24       64.86      3.69 o 
  11   6   4        6.42        2.62      3.66 o 
  12   6   4       12.72       10.35      4.49 o 
  13   6   4        0.03       -2.35      5.14 o 
 -12   7   4        0.01        0.34      2.80 o 
 -11   7   4        1.59       -1.30      2.16 o 
 -10   7   4        3.99        8.75      2.84 o 
  -9   7   4        4.41        3.59      1.74 o 
  -8   7   4        9.51        8.87      3.20 o 
  -7   7   4      146.02      138.53      4.31 o 
  -6   7   4      751.20      769.75     10.01 o 
  -5   7   4     1054.90     1015.89     13.27 o 
  -4   7   4       39.12       47.62      2.90 o 
  -3   7   4      335.44      396.83      6.36 o 
  -2   7   4     1490.05     1550.95     19.87 o 
  -1   7   4      270.86      293.17      4.59 o 
   0   7   4       24.96       23.54      1.13 o 
   1   7   4      594.40      730.15      6.95 o 
   2   7   4      785.69      777.86      7.49 o 
   3   7   4        9.68        7.55      1.19 o 
   4   7   4       28.58       21.28      1.46 o 
   5   7   4      143.78      144.34      2.53 o 
   6   7   4       66.65       51.13      2.52 o 
   7   7   4       10.30        9.16      1.84 o 
   8   7   4      296.47      284.37      5.56 o 
   9   7   4       30.89       34.21      3.00 o 
  10   7   4        1.41        0.46      2.89 o 
  11   7   4       24.29       32.16      6.18 o 
  12   7   4        0.16       -8.28      9.46 o 
  13   7   4        5.65        1.32      6.14 o 
 -12   8   4        5.77        3.68      5.54 o 
 -11   8   4        3.03        9.74      3.30 o 
 -10   8   4       59.74       55.63      3.78 o 
  -9   8   4        1.83       -2.41      3.12 o 
  -8   8   4       43.96       52.27      6.08 o 
  -7   8   4        7.67        8.57      2.02 o 
  -6   8   4      190.87      194.48      4.50 o 
  -5   8   4     1470.99     1510.44     16.81 o 
  -4   8   4      287.72      287.82     13.05 o 
  -3   8   4      683.17      772.71     10.48 o 
  -2   8   4      209.57      214.20      3.92 o 
  -1   8   4     1064.76     1049.45     13.11 o 
   0   8   4     1282.52     1395.06     14.11 o 
   1   8   4      260.11      263.49      3.59 o 
   2   8   4     1317.72     1316.34     11.85 o 
   3   8   4      261.70      251.84      3.56 o 
   4   8   4       57.89       46.34      1.66 o 
   5   8   4      107.23      145.78      3.55 o 
   6   8   4        0.44       -2.75      1.38 o 
   7   8   4       33.81       33.00      2.67 o 
   8   8   4      141.74      140.13      5.62 o 
   9   8   4        1.71        4.66      2.27 o 
  10   8   4        0.03       -0.44      2.15 o 
  11   8   4       43.72       45.64      6.85 o 
  12   8   4        0.01       -7.14     16.89 o 
  13   8   4        8.06       -6.77      6.74 o 
 -12   9   4       22.54       27.86      3.53 o 
 -11   9   4        8.32       18.14      3.11 o 
 -10   9   4       76.28       85.03      9.03 o 
  -9   9   4        2.66        1.94      3.49 o 
  -8   9   4       13.95       13.01      2.88 o 
  -7   9   4      112.67      113.05      4.33 o 
  -6   9   4      147.21      160.34      4.69 o 
  -5   9   4       11.23        9.32      1.78 o 
  -4   9   4      394.17      392.20      6.94 o 
  -3   9   4        0.04        2.30      1.27 o 
  -2   9   4      217.77      220.45      3.53 o 
  -1   9   4      356.60      392.29      6.13 o 
   0   9   4        2.28        3.00      0.94 o 
   1   9   4      923.08      905.33     10.58 o 
   2   9   4      268.60      227.77      4.25 o 
   3   9   4      217.98      183.93      3.66 o 
   4   9   4        0.31       -1.11      1.09 o 
   5   9   4       16.25       15.35      1.94 o 
   6   9   4       34.75       30.64      2.42 o 
   7   9   4        6.21        4.61      2.30 o 
   8   9   4        5.40        6.93      2.40 o 
   9   9   4        1.90        5.33      2.97 o 
  10   9   4       13.63       19.45      3.02 o 
  11   9   4       20.79       27.02      6.36 o 
  12   9   4        0.50       -2.79      5.47 o 
 -11  10   4        4.11       -1.67      8.16 o 
 -10  10   4       37.56       32.94     10.09 o 
  -9  10   4       16.68       11.24      7.84 o 
  -8  10   4       56.40       67.81      6.24 o 
  -7  10   4      424.41      448.58     11.18 o 
  -6  10   4        1.20        2.85      1.92 o 
  -5  10   4      194.27      197.25      5.55 o 
  -4  10   4      478.71      514.81     10.61 o 
  -3  10   4       92.31       92.22      3.72 o 
  -2  10   4       63.25       69.99      2.50 o 
  -1  10   4      274.98      273.01      7.54 o 
   0  10   4       46.66       36.91      3.48 o 
   1  10   4      224.01      239.05      5.72 o 
   2  10   4        0.25        0.37      1.59 o 
   3  10   4      103.91       80.45      3.52 o 
   4  10   4      201.97      188.87      4.92 o 
   5  10   4        4.08        0.76      1.58 o 
   6  10   4      114.09       95.29      3.54 o 
   7  10   4        0.51        1.69      2.91 o 
   8  10   4        4.58        6.89      2.59 o 
   9  10   4       25.30       37.46      3.59 o 
  10  10   4      156.25      177.24      6.09 o 
  11  10   4       39.36       38.39      9.02 o 
  12  10   4        6.04       22.07     14.40 o 
 -11  11   4        2.27       12.76      9.25 o 
 -10  11   4        5.12       10.40      8.57 o 
  -9  11   4       20.21       28.07      9.57 o 
  -8  11   4       43.55       41.62      8.68 o 
  -7  11   4      266.88      283.50     10.81 o 
  -6  11   4       60.75       65.69      5.83 o 
  -5  11   4        5.04        4.53      3.22 o 
  -4  11   4       45.01       38.22      5.86 o 
  -3  11   4        2.42        9.94      1.66 o 
  -2  11   4       10.55       11.66      2.30 o 
  -1  11   4      166.02      172.05      6.43 o 
   0  11   4      120.02       93.94      3.59 o 
   1  11   4      179.04      185.72      5.71 o 
   2  11   4      142.63      143.42      5.58 o 
   3  11   4      270.01      277.05      5.85 o 
   4  11   4      262.70      252.99      5.81 o 
   5  11   4       77.36       80.75      3.77 o 
   6  11   4        1.48        4.99      1.90 o 
   7  11   4        3.80        1.34      2.39 o 
   8  11   4        3.63       -0.01      2.51 o 
   9  11   4        8.42        2.93      4.08 o 
  10  11   4       35.99       43.03      5.52 o 
  11  11   4       20.58       22.16      6.29 o 
 -10  12   4       33.77       38.64     10.35 o 
  -9  12   4        0.82       -0.26      7.48 o 
  -8  12   4        0.12        4.69      3.97 o 
  -7  12   4       31.21       24.61      4.85 o 
  -6  12   4        7.31        2.56      4.34 o 
  -5  12   4      107.04      123.22      9.51 o 
  -4  12   4      292.04      281.95     13.80 o 
  -3  12   4       30.03       29.06      2.58 o 
  -2  12   4       28.49       36.07      3.40 o 
  -1  12   4        0.09        0.52      2.20 o 
   0  12   4       46.39       52.39      3.75 o 
   1  12   4      146.06      149.39      7.58 o 
   2  12   4       12.17       10.39      5.78 o 
   3  12   4      469.11      458.36     11.13 o 
   4  12   4      479.54      442.08      9.39 o 
   5  12   4      138.71      124.32      4.60 o 
   6  12   4       39.64       33.42      8.59 o 
   7  12   4        5.39        6.59      3.29 o 
   8  12   4      119.51      129.82      5.81 o 
   9  12   4       94.05      111.44      5.40 o 
  10  12   4       10.97       26.38     12.18 o 
  11  12   4        8.29        8.47      8.35 o 
 -10  13   4        2.08       14.53      9.20 o 
  -9  13   4       69.72       66.50      9.10 o 
  -8  13   4       99.24      110.21     10.35 o 
  -7  13   4       41.51       43.24      7.48 o 
  -6  13   4        2.93       14.06      5.65 o 
  -5  13   4       12.47        7.95      4.71 o 
  -4  13   4       41.22       37.87      2.94 o 
  -3  13   4       16.10       18.61      2.98 o 
  -2  13   4      119.79       94.68      5.44 o 
  -1  13   4      428.93      391.27     15.71 o 
   0  13   4       79.88       73.16      6.95 o 
   1  13   4       47.75       35.86      3.65 o 
   2  13   4       67.31       59.17     10.25 o 
   3  13   4       77.44       58.53     14.04 o 
   4  13   4       86.83       81.10      4.55 o 
   5  13   4       41.11       33.41      3.62 o 
   6  13   4      202.54      207.65      9.59 o 
   7  13   4       62.48       62.95     13.02 o 
   8  13   4       62.75       58.08      6.24 o 
   9  13   4        4.93        8.13      5.36 o 
  10  13   4       49.87       62.36     10.27 o 
  -9  14   4        0.21        0.78      5.59 o 
  -8  14   4        5.04        6.90      5.80 o 
  -7  14   4        9.28       15.95      6.22 o 
  -6  14   4        6.32        5.23      4.86 o 
  -5  14   4        1.66        1.61      3.79 o 
  -4  14   4      126.06      129.26      3.88 o 
  -3  14   4       42.79       34.61      3.87 o 
  -2  14   4       11.25       12.55      3.29 o 
  -1  14   4        8.47       10.36      2.77 o 
   0  14   4       17.52       19.13      6.43 o 
   1  14   4      340.06      319.64     11.55 o 
   2  14   4      221.87      215.94      9.93 o 
   3  14   4       94.06       93.73      5.70 o 
   4  14   4        7.46        5.93      2.71 o 
   5  14   4       19.60       20.04      3.55 o 
   6  14   4       84.62       81.73      7.33 o 
   7  14   4      101.47      131.68      8.43 o 
   8  14   4       15.59       10.57     10.06 o 
   9  14   4        4.45        1.15      6.85 o 
  -8  15   4       35.81       34.61      8.16 o 
  -7  15   4        0.26        6.22      5.70 o 
  -6  15   4       23.12       21.33      3.00 o 
  -5  15   4       39.38       30.71      4.50 o 
  -4  15   4        2.90        3.76      2.88 o 
  -3  15   4        2.05        2.30      2.88 o 
  -2  15   4        1.19        0.28      2.50 o 
  -1  15   4        0.20        3.28      2.57 o 
   0  15   4      155.95      164.07      7.00 o 
   1  15   4       20.28       24.48      3.77 o 
   2  15   4       10.33       11.98      4.39 o 
   3  15   4       17.66       14.35      3.72 o 
   4  15   4      184.38      185.89      8.06 o 
   5  15   4       30.58       46.72      4.43 o 
   6  15   4        4.32        1.58      4.84 o 
   7  15   4       32.68       37.42     16.78 o 
   8  15   4        3.29        1.37      4.56 o 
  -7  16   4       23.95       31.54      9.62 o 
  -6  16   4        2.19        7.51      2.33 o 
  -5  16   4       29.70       47.21      4.71 o 
  -4  16   4       32.55       27.66      4.23 o 
  -3  16   4        3.90       11.97      3.50 o 
  -2  16   4       31.18       34.85      4.16 o 
  -1  16   4        8.30        2.82      2.98 o 
   0  16   4      100.86       96.01      7.89 o 
   1  16   4      195.99      179.58     14.17 o 
   2  16   4       45.39       50.79      5.05 o 
   3  16   4      147.18      148.55      7.68 o 
   4  16   4       65.71       74.88      6.16 o 
   5  16   4       31.52       38.62      4.45 o 
   6  16   4        2.17        5.73      7.89 o 
   7  16   4       17.29       26.01     10.04 o 
  -6  17   4        2.27        4.60      3.40 o 
  -5  17   4       26.49       49.88      5.38 o 
  -4  17   4       21.51       25.77      4.50 o 
  -3  17   4        5.03        4.30      3.25 o 
  -2  17   4       22.71       22.61      3.90 o 
  -1  17   4       35.65       28.40      4.47 o 
   0  17   4       14.96       14.95      5.28 o 
   1  17   4       24.73       29.34      7.79 o 
   2  17   4       11.14        6.76      8.73 o 
   3  17   4        2.75        5.11      3.89 o 
   4  17   4       34.42       33.66      5.11 o 
   5  17   4       41.81       37.43      6.24 o 
   6  17   4       14.25       26.77      6.35 o 
  -4  18   4        5.72        1.72      5.49 o 
  -3  18   4        0.01       -0.44      3.33 o 
  -2  18   4       11.94        9.71      3.87 o 
  -1  18   4       64.31       52.34      5.50 o 
   0  18   4        5.80        4.93      3.71 o 
   1  18   4       22.21       18.78      4.56 o 
   2  18   4        4.98        2.36      3.78 o 
   3  18   4        2.41        3.20      3.82 o 
   4  18   4       15.20       15.66      4.96 o 
   1 -17   5       13.36        6.43      5.54 o 
  -3 -16   5        0.01        4.60      6.95 o 
  -2 -16   5        0.58       10.67      6.95 o 
  -1 -16   5        1.81        4.08      3.91 o 
   0 -16   5        0.37        7.69      4.18 o 
   1 -16   5       26.92       29.64      6.06 o 
   2 -16   5        7.55        9.94      4.00 o 
   3 -16   5        4.91        5.23      3.77 o 
   4 -16   5        2.65        5.29      2.96 o 
   5 -16   5       15.27       14.03      4.05 o 
  -5 -15   5        0.01        0.73      6.59 o 
  -4 -15   5       58.54       66.76     10.04 o 
  -3 -15   5       12.11       13.75      7.21 o 
  -2 -15   5        0.15       -0.68      3.04 o 
  -1 -15   5        0.75        2.44      7.03 o 
   0 -15   5       25.89       21.64      5.38 o 
   1 -15   5       27.16       30.69      5.91 o 
   2 -15   5       15.18       21.57      7.40 o 
   3 -15   5       29.17       23.42      3.28 o 
   4 -15   5        0.14       -1.92      2.93 o 
   5 -15   5        0.02        4.17      3.12 o 
   6 -15   5       38.97       39.84      4.51 o 
   7 -15   5       26.13       30.21      4.28 o 
  -6 -14   5       42.35       60.80      9.41 o 
  -5 -14   5        0.13       -3.03      5.75 o 
  -4 -14   5        0.21        0.84      5.91 o 
  -3 -14   5      105.92      120.51     10.87 o 
  -2 -14   5        6.97        1.74      2.96 o 
  -1 -14   5       17.54       16.57      3.88 o 
   0 -14   5        1.15        2.14      3.82 o 
   1 -14   5        8.35        9.27      3.06 o 
   2 -14   5       12.93       10.55      2.42 o 
   3 -14   5        4.39        3.16      2.22 o 
   4 -14   5        0.23        2.77      2.95 o 
   5 -14   5       16.57       16.28      4.11 o 
   6 -14   5      201.29      187.11      7.27 o 
   7 -14   5        1.77        4.98      3.09 o 
   8 -14   5        1.12        4.17      3.57 o 
  -8 -13   5        0.13        2.72      8.73 o 
  -7 -13   5       11.85       23.79      7.27 o 
  -6 -13   5       15.64       17.30      7.06 o 
  -5 -13   5        9.77        7.79      6.33 o 
  -4 -13   5       31.62       39.99      7.79 o 
  -3 -13   5       11.12        9.62      5.91 o 
  -2 -13   5       84.10       89.62     11.79 o 
  -1 -13   5       21.67       18.85      4.74 o 
   0 -13   5       91.75       89.29      5.02 o 
   1 -13   5      118.20      103.23      5.80 o 
   2 -13   5       47.30       47.82      3.31 o 
   3 -13   5        4.07        2.50      2.59 o 
   4 -13   5       19.02       12.33      2.93 o 
   5 -13   5        9.83       13.99      4.00 o 
   6 -13   5       58.69       56.76      4.52 o 
   7 -13   5        8.68       11.50      3.12 o 
   8 -13   5       11.14       16.43      3.52 o 
   9 -13   5       11.37       15.64      3.77 o 
  -8 -12   5        0.69       -2.07      4.04 o 
  -7 -12   5       13.38       11.94      4.59 o 
  -6 -12   5        2.23        2.40      4.05 o 
  -5 -12   5      110.82      123.59     10.30 o 
  -4 -12   5        1.40       -5.99      3.71 o 
  -3 -12   5        7.76        7.07      4.99 o 
  -2 -12   5       36.59       29.64      3.11 o 
  -1 -12   5      104.76      110.78      5.21 o 
   0 -12   5        2.05        0.26      2.18 o 
   1 -12   5       13.35       13.43      3.39 o 
   2 -12   5        0.37       -4.17      2.08 o 
   3 -12   5       10.60        6.46      3.42 o 
   4 -12   5       64.88       76.23      9.16 o 
   5 -12   5       13.72        9.17      2.68 o 
   6 -12   5        0.06       -0.61      2.34 o 
   7 -12   5       39.15       54.81      7.99 o 
   8 -12   5       12.38        8.42      2.93 o 
   9 -12   5        0.07        3.65      2.77 o 
  10 -12   5       29.68       39.54      8.97 o 
  -9 -11   5        2.42        0.42      7.79 o 
  -8 -11   5        1.97       -3.24      3.72 o 
  -7 -11   5       10.29        5.52      3.76 o 
  -6 -11   5       25.95       28.60      4.22 o 
  -5 -11   5        5.79        6.67      3.17 o 
  -4 -11   5        8.86        8.06      2.98 o 
  -3 -11   5       12.04        7.68      2.46 o 
  -2 -11   5      140.48      117.02      5.20 o 
  -1 -11   5      705.81      647.86     12.32 o 
   0 -11   5      109.11      105.98      3.79 o 
   1 -11   5       94.10       84.30      3.31 o 
   2 -11   5       56.04       46.79      3.57 o 
   3 -11   5       17.18       14.79      3.61 o 
   4 -11   5       78.50       78.99      5.20 o 
   5 -11   5       71.95       74.48      4.38 o 
   6 -11   5       23.38       13.32      2.74 o 
   7 -11   5        3.15        0.39      2.35 o 
   8 -11   5       16.95       14.55      3.01 o 
   9 -11   5       20.92       18.82      3.32 o 
  10 -11   5       76.28       91.36      5.62 o 
  11 -11   5        1.95       11.67      3.20 o 
 -10 -10   5        2.55       -4.29      7.74 o 
  -9 -10   5        0.19       -4.29      5.01 o 
  -8 -10   5       48.81       49.77      4.74 o 
  -7 -10   5        3.06        8.06      3.79 o 
  -6 -10   5       37.24       41.86      4.28 o 
  -5 -10   5       13.02        4.94      4.48 o 
  -4 -10   5       23.28       23.33      3.32 o 
  -3 -10   5        9.68        8.43      1.90 o 
  -2 -10   5      103.67      101.70      4.70 o 
  -1 -10   5        0.08        0.31      1.44 o 
   0 -10   5       19.32       21.58      1.86 o 
   1 -10   5        6.65        4.08      1.87 o 
   2 -10   5      270.94      255.63      6.14 o 
   3 -10   5       93.97       89.19      5.95 o 
   4 -10   5       49.00       48.14      3.77 o 
   5 -10   5      126.33      135.51      5.19 o 
   6 -10   5        8.17        6.15      2.32 o 
   7 -10   5       42.08       46.35      3.68 o 
   8 -10   5       69.29       66.95      5.77 o 
   9 -10   5       19.21        8.19      3.71 o 
  10 -10   5        0.04       -1.14      3.71 o 
  11 -10   5        0.15        9.16      3.05 o 
 -10  -9   5       11.64        4.95      5.64 o 
  -9  -9   5       81.34       91.95      8.07 o 
  -8  -9   5       53.33       65.74      4.72 o 
  -7  -9   5      100.25      128.08      5.82 o 
  -6  -9   5       11.82        9.13      3.01 o 
  -5  -9   5       78.33       81.47      4.79 o 
  -4  -9   5      287.20      239.59      7.17 o 
  -3  -9   5      121.45      112.87      3.66 o 
  -2  -9   5        7.80        5.78      1.84 o 
  -1  -9   5       54.58       62.89      2.79 o 
   0  -9   5       40.21       24.81      1.79 o 
   1  -9   5      640.40      595.03      9.22 o 
   2  -9   5      424.88      446.41      8.11 o 
   3  -9   5       89.74       96.14      3.77 o 
   4  -9   5        7.21        4.07      1.73 o 
   5  -9   5       29.33       29.61      2.89 o 
   6  -9   5        0.16       -1.17      1.81 o 
   7  -9   5      124.75      146.00      6.81 o 
   8  -9   5       37.61       46.83      4.50 o 
   9  -9   5       24.22       13.11      2.85 o 
  10  -9   5        5.86        1.79      2.53 o 
  11  -9   5        8.28        5.67      2.92 o 
  12  -9   5       14.86       16.89      5.53 o 
 -11  -8   5        2.48       -1.97      5.06 o 
 -10  -8   5        1.34       -0.48      4.49 o 
  -9  -8   5        0.01       -5.85      3.72 o 
  -8  -8   5       16.67       21.79      5.82 o 
  -7  -8   5        1.97        8.29      2.57 o 
  -6  -8   5       58.36       59.29      5.84 o 
  -5  -8   5        4.04        2.44      2.48 o 
  -4  -8   5      168.33      173.07      5.86 o 
  -3  -8   5      162.39      159.90      4.06 o 
  -2  -8   5      102.11      104.40      3.69 o 
  -1  -8   5        8.14       10.98      1.40 o 
   0  -8   5       50.82       66.79      2.34 o 
   1  -8   5       39.54       55.72      2.53 o 
   2  -8   5       16.61       15.17      2.01 o 
   3  -8   5       66.20       65.83      3.01 o 
   4  -8   5        1.37        1.11      1.44 o 
   5  -8   5       62.05       59.93      3.12 o 
   6  -8   5       21.58       13.93      2.11 o 
   7  -8   5       15.26       15.02      2.40 o 
   8  -8   5       14.01        9.51      3.09 o 
   9  -8   5       17.23       18.23      2.84 o 
  10  -8   5       81.96       92.30      4.92 o 
  11  -8   5        1.46        2.02      2.47 o 
  12  -8   5      207.22      226.96     10.29 o 
 -11  -7   5       18.75       20.34      5.57 o 
 -10  -7   5       54.15       50.50      6.08 o 
  -9  -7   5      159.13      211.42      8.55 o 
  -8  -7   5        0.00       -4.43      3.13 o 
  -7  -7   5        7.02        5.81      2.33 o 
  -6  -7   5      139.51      140.52      4.95 o 
  -5  -7   5        0.79       -1.46      1.68 o 
  -4  -7   5       18.81       11.89      1.65 o 
  -3  -7   5       13.15        8.33      1.17 o 
  -2  -7   5      182.37      213.68      2.93 o 
  -1  -7   5        0.21        2.19      0.82 o 
   0  -7   5      210.62      236.65      4.02 o 
   1  -7   5       93.89       91.13      1.91 o 
   2  -7   5      189.81      201.63      2.89 o 
   3  -7   5       15.89       18.31      1.22 o 
   4  -7   5       70.59       58.83      2.40 o 
   5  -7   5       51.79       72.81      2.93 o 
   6  -7   5       32.44       38.82      2.46 o 
   7  -7   5      308.04      276.84      6.29 o 
   8  -7   5        4.39        8.77      2.25 o 
   9  -7   5      136.56      130.09      5.25 o 
  10  -7   5       11.18       10.22      4.17 o 
  11  -7   5       32.00       25.57      7.20 o 
  12  -7   5       57.46       55.91      4.70 o 
  13  -7   5        2.77        0.43      2.89 o 
 -12  -6   5        7.02        3.52      5.24 o 
 -11  -6   5       19.83       19.94      6.82 o 
 -10  -6   5       26.96       27.56      5.15 o 
  -9  -6   5      115.09      147.45      5.46 o 
  -8  -6   5       12.57       11.52      2.36 o 
  -7  -6   5      105.88      102.52      4.54 o 
  -6  -6   5        0.32       -2.02      1.39 o 
  -5  -6   5      256.68      203.81      4.56 o 
  -4  -6   5      102.88       99.27      2.72 o 
  -3  -6   5       67.85       62.94      1.57 o 
  -2  -6   5       27.43       22.55      0.95 o 
  -1  -6   5      319.96      395.99      3.66 o 
   0  -6   5       24.09       34.05      1.05 o 
   1  -6   5      183.15      190.87      2.66 o 
   2  -6   5       36.70       42.29      1.32 o 
   3  -6   5       51.70       46.21      1.49 o 
   4  -6   5      756.75      700.65      7.21 o 
   5  -6   5       17.35       20.01      1.47 o 
   6  -6   5      141.74      122.18      4.13 o 
   7  -6   5      177.45      170.29      4.42 o 
   8  -6   5       74.40       73.93      4.63 o 
   9  -6   5       46.44       48.62      3.64 o 
  10  -6   5       30.03       36.93      3.61 o 
  11  -6   5       89.52       96.82      9.14 o 
  12  -6   5        6.81        4.34      2.66 o 
  13  -6   5       10.24       10.33      3.44 o 
 -12  -5   5       18.09        9.56      4.90 o 
 -11  -5   5      109.38      127.78      6.20 o 
 -10  -5   5       25.55       30.77      3.76 o 
  -9  -5   5        5.82        6.67      2.28 o 
  -8  -5   5       73.21       67.24      3.50 o 
  -7  -5   5        5.30        5.51      1.84 o 
  -6  -5   5      393.97      407.07      6.12 o 
  -5  -5   5       40.38       36.08      2.10 o 
  -4  -5   5      139.83      148.64      3.84 o 
  -3  -5   5        4.07        5.76      0.76 o 
  -2  -5   5       80.83       92.27      1.62 o 
  -1  -5   5       59.28       61.51      1.42 o 
   0  -5   5      155.99      171.39      2.06 o 
   1  -5   5      129.10      191.90      2.36 o 
   2  -5   5      165.70      141.34      2.12 o 
   3  -5   5       41.17       64.24      1.59 o 
   4  -5   5      374.58      459.25      4.59 o 
   5  -5   5     1022.53     1032.38     10.10 o 
   6  -5   5      103.20      100.96      2.50 o 
   7  -5   5        5.11        1.60      1.29 o 
   8  -5   5      148.65      147.69      3.92 o 
   9  -5   5       14.09        6.73      2.01 o 
  10  -5   5       39.82       39.24      3.20 o 
  11  -5   5       35.59       36.46      3.67 o 
  12  -5   5        1.07        0.26      2.41 o 
  13  -5   5        0.97        2.44      2.82 o 
 -12  -4   5        3.76        4.48      3.89 o 
 -11  -4   5       85.91      102.54      7.26 o 
 -10  -4   5       32.54       38.15      3.77 o 
  -9  -4   5       11.40        7.18      2.68 o 
  -8  -4   5       18.38       15.41      2.24 o 
  -7  -4   5       77.18       73.58      3.28 o 
  -6  -4   5       40.50       35.40      2.45 o 
  -5  -4   5        3.25        3.34      1.36 o 
  -4  -4   5       71.60       68.93      1.55 o 
  -3  -4   5        3.95        3.00      0.63 o 
  -2  -4   5       22.22       23.49      0.90 o 
  -1  -4   5      527.33      584.08      4.80 o 
   0  -4   5      504.55      617.09      4.96 o 
   1  -4   5       97.50      105.48      1.34 o 
   2  -4   5      462.80      443.36      4.58 o 
   3  -4   5        0.93        8.15      0.73 o 
   4  -4   5     1025.83      997.18      9.13 o 
   5  -4   5       22.87       34.35      1.71 o 
   6  -4   5      103.54       82.60      2.61 o 
   7  -4   5      139.32      145.64      3.60 o 
   8  -4   5        0.66        1.83      1.36 o 
   9  -4   5       31.45       28.97      2.93 o 
  10  -4   5      116.65      109.77      3.97 o 
  11  -4   5       40.05       41.03      3.55 o 
  12  -4   5       15.01       12.63      2.93 o 
  13  -4   5       14.53       16.81      3.23 o 
  14  -4   5        2.63        4.70      3.72 o 
 -12  -3   5       16.41       19.04      5.58 o 
 -11  -3   5        0.95        8.10      3.68 o 
 -10  -3   5        3.11        5.72      3.02 o 
  -9  -3   5       14.68       14.14      2.55 o 
  -8  -3   5      112.68      114.87      3.94 o 
  -7  -3   5      222.20      189.87      4.17 o 
  -6  -3   5       51.46       34.06      2.10 o 
  -5  -3   5       34.04       27.19      1.58 o 
  -4  -3   5        5.60        2.13      0.66 o 
  -3  -3   5     1521.11     1662.62     12.75 o 
  -2  -3   5       29.75       51.55      1.17 o 
  -1  -3   5     1864.37     1987.96     15.30 o 
   0  -3   5      315.03      279.67      2.66 o 
   1  -3   5       22.11       33.46      0.78 o 
   2  -3   5      210.44      254.46      2.90 o 
   3  -3   5      259.12      308.76      3.27 o 
   4  -3   5       28.12       47.30      1.58 o 
   5  -3   5       21.95        7.10      0.87 o 
   6  -3   5      123.40      140.65      2.56 o 
   7  -3   5      222.35      191.22      4.13 o 
   8  -3   5      575.87      555.85      7.98 o 
   9  -3   5       76.01       73.03      2.89 o 
  10  -3   5        3.15        1.27      1.63 o 
  11  -3   5        0.02        4.13      2.14 o 
  12  -3   5        2.41       -0.44      2.29 o 
  13  -3   5        6.81        5.36      2.86 o 
  14  -3   5        4.50        5.47      3.88 o 
 -13  -2   5        0.99       -1.02      3.77 o 
 -12  -2   5        0.01       -0.95      3.03 o 
 -11  -2   5       38.06       61.51      4.74 o 
 -10  -2   5       11.43       10.14      2.95 o 
  -9  -2   5        1.38       -0.31      1.82 o 
  -8  -2   5        1.69       -0.93      1.97 o 
  -7  -2   5      224.97      230.01      5.19 o 
  -6  -2   5      722.48      741.91      7.51 o 
  -5  -2   5      150.06      144.35      2.87 o 
  -4  -2   5      136.15      144.22      2.57 o 
  -3  -2   5      147.47      126.16      1.93 o 
  -2  -2   5     3730.64     4576.65     32.18 o 
  -1  -2   5      321.55      335.81      3.44 o 
   0  -2   5      321.64      379.96      3.46 o 
   1  -2   5      717.38      781.91      5.61 o 
   2  -2   5     3141.87     3296.06     20.52 o 
   3  -2   5     1352.66     1808.48     13.21 o 
   4  -2   5       35.55       44.66      1.30 o 
   5  -2   5       11.51       11.40      0.88 o 
   6  -2   5       68.49       44.61      1.56 o 
   7  -2   5       13.38       18.38      1.32 o 
   8  -2   5      138.26      124.48      3.18 o 
   9  -2   5       26.01       21.38      1.92 o 
  10  -2   5       42.87       38.30      2.50 o 
  11  -2   5       63.86       62.60      4.75 o 
  12  -2   5        0.53       -1.46      2.27 o 
  13  -2   5       38.54       47.43      5.00 o 
  14  -2   5       24.36       21.09      8.66 o 
 -13  -1   5        0.54       -4.39      3.21 o 
 -12  -1   5        0.80       -0.66      2.88 o 
 -11  -1   5       53.27       70.21      4.82 o 
 -10  -1   5       24.21       27.60      3.35 o 
  -9  -1   5       62.28       63.12      3.45 o 
  -8  -1   5      117.83      100.79      5.69 o 
  -7  -1   5      381.77      344.61      5.92 o 
  -6  -1   5        4.02        5.43      1.10 o 
  -5  -1   5      361.89      378.41      5.19 o 
  -4  -1   5      404.62      408.14      4.22 o 
  -3  -1   5     3255.01     3334.77     31.17 o 
  -2  -1   5      539.63      702.91      7.10 o 
  -1  -1   5       57.07       76.04      1.25 o 
   0  -1   5     1464.58     1535.21     11.88 o 
   1  -1   5      597.88      596.46      4.86 o 
   2  -1   5        3.79        1.91      0.41 o 
   3  -1   5     1131.06     1370.63      9.73 o 
   4  -1   5      231.48      282.24      3.31 o 
   5  -1   5        0.27        5.43      0.77 o 
   6  -1   5        1.70        8.96      0.84 o 
   7  -1   5        2.71        7.68      1.07 o 
   8  -1   5        0.33       -0.35      1.02 o 
   9  -1   5        6.24        3.70      1.46 o 
  10  -1   5        6.81        6.82      1.68 o 
  11  -1   5        1.08       -1.93      1.97 o 
  12  -1   5       11.59       15.28      2.97 o 
  13  -1   5      120.11      122.51      9.92 o 
  14  -1   5       16.43       11.21      4.13 o 
 -13   0   5       17.48       18.46      4.01 o 
 -12   0   5       28.29       39.89      4.28 o 
 -11   0   5       80.73       91.72      5.19 o 
 -10   0   5       26.80       24.92      3.39 o 
  -9   0   5      129.27      119.30      4.24 o 
  -8   0   5       40.39       53.14      2.73 o 
  -7   0   5      202.92      209.34      4.32 o 
  -6   0   5       17.93       20.40      1.82 o 
  -5   0   5       58.56       67.15      1.90 o 
  -4   0   5      445.94      554.82      6.14 o 
  -3   0   5       75.64       69.74      1.72 o 
  -2   0   5      177.56      164.12      2.71 o 
  -1   0   5      815.85      806.52      7.24 o 
   0   0   5     1043.38     1070.94      8.46 o 
   1   0   5     9130.74     9871.24     68.03 o 
   2   0   5       49.54       57.57      1.04 o 
   3   0   5     2659.62     2835.38     18.42 o 
   4   0   5      117.83       83.57      1.19 o 
   5   0   5      939.56      963.89      7.79 o 
   6   0   5      322.53      347.16      3.87 o 
   7   0   5        2.83        0.48      1.01 o 
   8   0   5       43.37       44.58      1.92 o 
   9   0   5       39.28       33.38      2.18 o 
  10   0   5       66.42       58.52      2.88 o 
  11   0   5      119.35      106.72      4.80 o 
  12   0   5      108.82      106.31      8.82 o 
  13   0   5       21.73       21.14      4.11 o 
  14   0   5        0.63       -1.45      3.29 o 
 -13   1   5        0.19        0.30      3.42 o 
 -12   1   5        0.96        2.43      2.82 o 
 -11   1   5       20.59        9.15      3.58 o 
 -10   1   5       28.15       31.34      3.74 o 
  -9   1   5       45.77       49.92      2.97 o 
  -8   1   5       11.81        8.15      1.69 o 
  -7   1   5       19.80       20.33      1.78 o 
  -6   1   5        0.12        0.84      0.98 o 
  -5   1   5     1292.71     1406.51     14.83 o 
  -4   1   5      310.02      317.52      4.46 o 
  -3   1   5       38.16       56.11      1.66 o 
  -2   1   5        0.08        0.66      0.83 o 
  -1   1   5      363.36      349.51      5.20 o 
   0   1   5     7361.91     7663.86     61.23 o 
   1   1   5      639.36      717.29      5.49 o 
   2   1   5      661.12      706.71      5.32 o 
   3   1   5      591.23      602.77      5.25 o 
   4   1   5      144.12      137.24      1.77 o 
   5   1   5       38.92       51.91      1.07 o 
   6   1   5     1509.07     1512.61     12.90 o 
   7   1   5      117.15      126.56      2.53 o 
   8   1   5       87.64       82.87      2.29 o 
   9   1   5       11.33        4.88      1.78 o 
  10   1   5       56.58       50.72      3.40 o 
  11   1   5        1.25        1.49      2.84 o 
  12   1   5       41.82       45.31      5.23 o 
  13   1   5       64.71       60.49      5.40 o 
  14   1   5       36.61       33.58      4.52 o 
 -13   2   5       42.28       40.17      7.56 o 
 -12   2   5       13.84       12.20      6.18 o 
 -11   2   5       29.88       27.36      3.56 o 
 -10   2   5       67.19       70.06      4.45 o 
  -9   2   5        5.47        4.86      1.81 o 
  -8   2   5        5.22        5.14      1.57 o 
  -7   2   5        0.53        1.19      1.37 o 
  -6   2   5       41.71       55.25      3.12 o 
  -5   2   5       70.84       49.22      1.68 o 
  -4   2   5      525.58      471.75      5.72 o 
  -3   2   5       57.18       66.73      1.67 o 
  -2   2   5     3076.33     3022.55     50.79 o 
  -1   2   5      751.23      777.39     10.67 o 
   0   2   5     2978.83     3271.39     42.01 o 
   1   2   5      194.06      240.22      2.98 o 
   2   2   5       61.08       84.41      1.40 o 
   3   2   5      261.90      287.62      3.16 o 
   4   2   5        5.70        6.78      0.65 o 
   5   2   5       25.95       39.17      1.07 o 
   6   2   5       27.14       42.84      1.10 o 
   7   2   5      101.02      124.24      2.53 o 
   8   2   5      126.09      125.65      2.76 o 
   9   2   5      244.23      226.30      4.36 o 
  10   2   5        2.64        3.90      1.49 o 
  11   2   5        0.24       -0.06      1.83 o 
  12   2   5        2.58        4.56      2.59 o 
  13   2   5       16.16       17.44      3.58 o 
  14   2   5        4.40        6.06      3.58 o 
 -13   3   5       40.30       49.03      4.72 o 
 -12   3   5        0.70       -1.34      2.74 o 
 -11   3   5       43.73       37.10      4.63 o 
 -10   3   5       63.93       66.12      6.51 o 
  -9   3   5      267.95      249.71      5.11 o 
  -8   3   5        0.94       -0.87      1.15 o 
  -7   3   5        3.37        2.38      1.08 o 
  -6   3   5      166.60      164.39      3.43 o 
  -5   3   5      140.18      153.56      2.41 o 
  -4   3   5       43.72       42.45      2.69 o 
  -3   3   5     1013.15      915.17     12.65 o 
  -2   3   5      110.61      130.06      4.50 o 
  -1   3   5       32.44       33.31      2.85 o 
   0   3   5     1158.65     1192.02     14.22 o 
   1   3   5      590.42      599.13      5.56 o 
   2   3   5      514.41      483.13      4.64 o 
   3   3   5     1562.46     1788.63     14.58 o 
   4   3   5      945.56      946.64      8.33 o 
   5   3   5      708.52      776.83      5.75 o 
   6   3   5        2.22        3.12      0.65 o 
   7   3   5       30.56       27.62      1.23 o 
   8   3   5        9.06        4.37      1.21 o 
   9   3   5       99.24      107.38      3.13 o 
  10   3   5      103.97      109.79      3.67 o 
  11   3   5        8.64        3.14      2.01 o 
  12   3   5       12.58        9.67      2.41 o 
  13   3   5       20.00       18.18      3.70 o 
  14   3   5       69.64       84.20      5.82 o 
 -13   4   5       28.00       25.53      4.02 o 
 -12   4   5       24.14       26.75      3.67 o 
 -11   4   5        1.73        4.25      2.55 o 
 -10   4   5       85.77       79.14      4.14 o 
  -9   4   5        0.46       -0.95      1.32 o 
  -8   4   5       46.65       34.48      2.43 o 
  -7   4   5      309.60      286.31      6.54 o 
  -6   4   5        9.07        4.91      0.98 o 
  -5   4   5      428.74      430.17      5.19 o 
  -4   4   5       30.70       17.52      1.47 o 
  -3   4   5       39.22       46.48      2.77 o 
  -2   4   5      703.46      712.84     11.66 o 
  -1   4   5       39.07       40.12      1.84 o 
   0   4   5      718.52      804.36      8.87 o 
   1   4   5      291.28      410.02      4.38 o 
   2   4   5      342.87      331.05      3.29 o 
   3   4   5      364.49      320.38      3.38 o 
   4   4   5      642.77      864.07      7.84 o 
   5   4   5      500.45      570.76      5.43 o 
   6   4   5       37.78       28.85      1.25 o 
   7   4   5       31.68       46.66      1.83 o 
   8   4   5      117.75      112.19      2.66 o 
   9   4   5      508.15      441.99      7.81 o 
  10   4   5        0.62       -1.21      1.44 o 
  11   4   5       19.49       19.64      2.23 o 
  12   4   5       30.27       19.79      2.72 o 
  13   4   5        0.00        1.23      2.70 o 
  14   4   5        1.25        3.61      3.05 o 
 -13   5   5        1.47       -0.73      2.91 o 
 -12   5   5      100.19       94.68      5.39 o 
 -11   5   5        2.26        1.54      2.44 o 
 -10   5   5        0.03        1.11      1.62 o 
  -9   5   5        8.39        8.75      1.89 o 
  -8   5   5       11.72        5.55      2.17 o 
  -7   5   5       21.57       32.63      2.06 o 
  -6   5   5       14.52       11.18      1.51 o 
  -5   5   5      390.45      384.09      5.28 o 
  -4   5   5      239.70      232.47      4.85 o 
  -3   5   5       12.32       22.45      1.46 o 
  -2   5   5     1608.01     1695.48     21.83 o 
  -1   5   5      993.35     1048.04     12.39 o 
   0   5   5      384.50      383.74      4.68 o 
   1   5   5       34.48       37.35      1.04 o 
   2   5   5     2179.58     2063.50     16.48 o 
   3   5   5     1976.40     2093.35     14.93 o 
   4   5   5     1239.74     1341.26      9.73 o 
   5   5   5      319.85      297.69      3.62 o 
   6   5   5       67.68       75.36      1.98 o 
   7   5   5       16.21       17.15      1.32 o 
   8   5   5      285.42      212.11      3.45 o 
   9   5   5      222.72      201.59      3.84 o 
  10   5   5       27.11       23.42      2.14 o 
  11   5   5      126.53      112.83      3.78 o 
  12   5   5        0.80       -1.44      2.37 o 
  13   5   5       37.19       35.79      7.04 o 
  14   5   5       15.77        0.10      7.82 o 
 -12   6   5        3.49        2.96      2.55 o 
 -11   6   5        1.64       -2.11      2.48 o 
 -10   6   5       65.79       71.90      3.97 o 
  -9   6   5       14.13        9.53      1.83 o 
  -8   6   5      114.14      109.53      4.96 o 
  -7   6   5       16.90       16.06      3.20 o 
  -6   6   5      198.29      184.88      4.96 o 
  -5   6   5     1217.63     1232.92     18.81 o 
  -4   6   5       35.98       43.73      2.42 o 
  -3   6   5       93.71      100.72      4.69 o 
  -2   6   5       16.02       36.18      4.47 o 
  -1   6   5      663.39      765.80     11.54 o 
   0   6   5     1514.56     1517.22     16.01 o 
   1   6   5      258.01      293.05      3.41 o 
   2   6   5     2068.18     2378.52     23.20 o 
   3   6   5       11.21       19.98      0.92 o 
   4   6   5        1.25        1.99      0.72 o 
   5   6   5        7.10        7.19      0.91 o 
   6   6   5        5.17        6.91      0.90 o 
   7   6   5        8.86        5.11      1.17 o 
   8   6   5        2.40        1.77      1.21 o 
   9   6   5        7.56        5.20      1.59 o 
  10   6   5        0.18       -0.16      2.17 o 
  11   6   5       23.62       28.56      3.92 o 
  12   6   5       15.85       15.58      4.47 o 
  13   6   5        0.06       -4.68      4.87 o 
 -12   7   5        0.81       -0.82      5.00 o 
 -11   7   5       39.08       43.32      4.72 o 
 -10   7   5       40.05       51.88      5.21 o 
  -9   7   5        1.84        2.71      1.69 o 
  -8   7   5      121.08      120.52      6.53 o 
  -7   7   5        1.62        0.63      1.93 o 
  -6   7   5       44.46       39.92      2.38 o 
  -5   7   5       29.81       29.00      2.25 o 
  -4   7   5      102.83      105.04      4.06 o 
  -3   7   5      329.69      350.77      6.52 o 
  -2   7   5        5.86        7.11      1.37 o 
  -1   7   5      422.25      513.13      7.14 o 
   0   7   5       40.25       36.44      1.23 o 
   1   7   5      777.02      854.66      7.98 o 
   2   7   5      286.74      290.32      3.67 o 
   3   7   5       32.84       45.24      1.49 o 
   4   7   5      123.80      114.95      2.03 o 
   5   7   5        0.12        0.48      0.96 o 
   6   7   5      110.86       84.21      2.25 o 
   7   7   5       13.40       13.66      1.93 o 
   8   7   5        0.66        0.29      1.77 o 
   9   7   5       29.40       28.37      2.61 o 
  10   7   5        0.68        1.13      2.64 o 
  11   7   5        0.03        2.61      2.87 o 
  12   7   5       73.87       79.52      8.15 o 
  13   7   5        4.03        2.61      6.26 o 
 -12   8   5       37.07       41.29      4.53 o 
 -11   8   5        1.78        1.63      3.27 o 
 -10   8   5      303.20      330.85     10.01 o 
  -9   8   5       54.85       66.65      5.67 o 
  -8   8   5       78.79       92.43      5.93 o 
  -7   8   5      104.17      117.97      4.72 o 
  -6   8   5        9.47        8.55      1.73 o 
  -5   8   5      235.69      248.50      5.42 o 
  -4   8   5       94.84      124.48      7.24 o 
  -3   8   5      232.48      257.29      5.21 o 
  -2   8   5       12.78        7.79      1.36 o 
  -1   8   5       32.28       37.40      1.76 o 
   0   8   5        0.99        0.74      0.79 o 
   1   8   5        2.46        5.67      0.87 o 
   2   8   5       31.05       32.37      1.42 o 
   3   8   5       23.73       10.44      1.14 o 
   4   8   5       91.56      108.38      3.34 o 
   5   8   5      569.34      488.98      5.86 o 
   6   8   5      318.21      296.28      5.15 o 
   7   8   5        0.00       -3.45      1.75 o 
   8   8   5        0.56        0.89      2.02 o 
   9   8   5        6.85        6.32      2.46 o 
  10   8   5       66.58       68.05      4.01 o 
  11   8   5        2.10        4.80      3.37 o 
  12   8   5        1.70       -2.97      6.09 o 
  13   8   5       16.62        8.29     11.50 o 
 -12   9   5       20.02       19.29      3.65 o 
 -11   9   5        2.95        9.41      2.49 o 
 -10   9   5       67.72       76.93      8.75 o 
  -9   9   5       14.92       14.64      4.21 o 
  -8   9   5       51.98       63.73      5.26 o 
  -7   9   5      260.54      274.82     11.24 o 
  -6   9   5      160.53      155.66      7.00 o 
  -5   9   5      234.46      249.27      6.12 o 
  -4   9   5        9.56       11.86      2.13 o 
  -3   9   5      550.30      612.58      8.37 o 
  -2   9   5      215.43      236.29      6.23 o 
  -1   9   5      483.09      516.89      7.63 o 
   0   9   5        9.88       16.34      1.26 o 
   1   9   5      470.18      495.40      6.18 o 
   2   9   5       98.93      111.44      2.49 o 
   3   9   5      836.84      840.96      9.72 o 
   4   9   5      124.86      109.57      3.09 o 
   5   9   5      295.19      265.85      4.70 o 
   6   9   5       26.84       16.35      2.31 o 
   7   9   5       29.48       23.93      2.83 o 
   8   9   5        9.00        8.00      2.50 o 
   9   9   5        9.16        5.79      2.57 o 
  10   9   5       42.54       40.27      3.65 o 
  11   9   5        5.03       11.36      5.55 o 
  12   9   5        0.26        0.10     10.51 o 
 -11  10   5       35.61       39.66      4.20 o 
 -10  10   5       22.28       24.52      9.41 o 
  -9  10   5       31.92       18.66      8.31 o 
  -8  10   5       10.18       11.55      3.61 o 
  -7  10   5       50.17       54.51      4.88 o 
  -6  10   5      115.11      118.86      4.81 o 
  -5  10   5      192.27      198.60     11.85 o 
  -4  10   5       51.63       45.51      3.24 o 
  -3  10   5        5.32       11.77      1.97 o 
  -2  10   5       28.76       41.13      2.30 o 
  -1  10   5       17.64       16.41      1.81 o 
   0  10   5        0.17        2.40      1.40 o 
   1  10   5       10.49        6.01      1.91 o 
   2  10   5      317.63      293.70      5.86 o 
   3  10   5        0.91       -1.98      1.28 o 
   4  10   5      179.39      170.38      5.49 o 
   5  10   5       16.55       11.97      2.53 o 
   6  10   5       79.47       73.88      3.15 o 
   7  10   5        7.36        5.67      2.74 o 
   8  10   5       44.93       35.94      3.36 o 
   9  10   5       24.14       17.90      4.01 o 
  10  10   5        9.89       16.46      3.40 o 
  11  10   5       51.83       73.93     27.19 o 
  12  10   5        0.60       -2.23      7.21 o 
 -11  11   5        0.01       11.45      5.89 o 
 -10  11   5        0.65       10.61      8.21 o 
  -9  11   5       25.36       22.48      9.10 o 
  -8  11   5        0.29        3.08      3.72 o 
  -7  11   5        0.05        5.80      3.71 o 
  -6  11   5      393.03      440.04     17.51 o 
  -5  11   5       27.28       30.79      5.59 o 
  -4  11   5       67.44       70.32      5.43 o 
  -3  11   5        0.24        0.23      1.19 o 
  -2  11   5      622.17      591.26      9.92 o 
  -1  11   5        4.06        4.22      1.45 o 
   0  11   5       30.63       33.89      3.25 o 
   1  11   5        1.94        3.94      1.53 o 
   2  11   5       36.63       53.77      2.88 o 
   3  11   5       57.97       61.79      3.11 o 
   4  11   5       99.46       83.99      3.63 o 
   5  11   5       27.28       23.37      2.87 o 
   6  11   5       20.40       19.38      2.14 o 
   7  11   5        1.80        4.33      2.46 o 
   8  11   5        5.83        3.73      2.59 o 
   9  11   5       15.28       18.40      6.00 o 
  10  11   5       33.70       38.31      4.00 o 
  11  11   5        5.10       -1.59      4.91 o 
 -10  12   5        7.65       19.29      9.15 o 
  -9  12   5       26.53       33.41      9.83 o 
  -8  12   5      104.59      128.15      8.22 o 
  -7  12   5       27.92       31.52      6.38 o 
  -6  12   5        0.55        2.30      3.97 o 
  -5  12   5        6.95        9.67      4.60 o 
  -4  12   5      132.94      136.09      9.57 o 
  -3  12   5       59.21       57.82      3.66 o 
  -2  12   5       90.10       96.20      4.97 o 
  -1  12   5      407.50      364.21     11.63 o 
   0  12   5       36.18       36.48      3.50 o 
   1  12   5        0.17        2.16      2.05 o 
   2  12   5      120.42      138.31      5.78 o 
   3  12   5       62.92       64.00      3.72 o 
   4  12   5      105.95       92.58      3.92 o 
   5  12   5       90.31       89.60      4.01 o 
   6  12   5       30.77       29.90      3.05 o 
   7  12   5      126.55      131.15     13.90 o 
   8  12   5       32.58       51.45      4.97 o 
   9  12   5       77.56       86.98      4.92 o 
  10  12   5        6.08        3.34      6.05 o 
  11  12   5        0.88        4.40      6.40 o 
  -8  13   5       51.39       40.41      7.37 o 
  -7  13   5        4.23        8.52      5.38 o 
  -6  13   5       98.35      111.41     10.14 o 
  -5  13   5      106.07      112.04      9.83 o 
  -4  13   5       20.51       23.26      2.77 o 
  -3  13   5       93.40       90.81      4.86 o 
  -2  13   5       46.18       47.78      4.03 o 
  -1  13   5        0.29       -2.50      2.08 o 
   0  13   5       16.28       22.01      3.03 o 
   1  13   5        5.94        9.02      2.65 o 
   2  13   5        0.58       -1.83      2.17 o 
   3  13   5      148.84      162.41      7.55 o 
   4  13   5       47.59       50.86      3.88 o 
   5  13   5       34.19       24.83      3.94 o 
   6  13   5       14.76       19.23      4.22 o 
   7  13   5       19.36       23.18      4.99 o 
   8  13   5       17.15       23.46      5.08 o 
   9  13   5       40.09       35.92      5.56 o 
  10  13   5        4.78       -2.88      6.22 o 
  -8  14   5        5.72        2.82      5.75 o 
  -7  14   5       22.96       11.61      5.96 o 
  -6  14   5       33.69       41.25      7.53 o 
  -5  14   5       11.27        9.62      2.46 o 
  -4  14   5      146.43      158.51      6.43 o 
  -3  14   5        0.37        2.04      2.61 o 
  -2  14   5       15.86       13.93      2.78 o 
  -1  14   5       94.18      114.60     10.98 o 
   0  14   5       52.41       52.96      6.98 o 
   1  14   5        0.01        5.83      3.11 o 
   2  14   5       97.54       76.71     10.46 o 
   3  14   5       36.27       40.01      9.67 o 
   4  14   5       95.34       93.30      5.82 o 
   5  14   5       23.04       32.97      8.57 o 
   6  14   5        4.15       -1.26      4.17 o 
   7  14   5      121.15      134.79      8.52 o 
   8  14   5       15.48       19.40      6.33 o 
   9  14   5       11.93        7.39      4.66 o 
  -8  15   5       82.11       83.33     10.40 o 
  -7  15   5       14.19        8.57      6.33 o 
  -5  15   5       37.04       44.28      4.08 o 
  -4  15   5       59.18       66.03      5.12 o 
  -3  15   5       76.98       81.82      5.65 o 
  -2  15   5        6.48        7.78      4.52 o 
  -1  15   5       62.41       59.07      4.56 o 
   0  15   5       10.84       10.12      3.12 o 
   1  15   5       57.80       62.65      5.02 o 
   2  15   5       56.09       61.50      5.15 o 
   3  15   5        0.59       -0.08      3.53 o 
   4  15   5       14.02       14.47      3.86 o 
   5  15   5       81.69       82.25      5.26 o 
   6  15   5       41.60       58.83      7.11 o 
   7  15   5       92.91       89.87      8.21 o 
   8  15   5        6.94        8.99      5.23 o 
   9  15   5        6.34       11.29      6.33 o 
  -6  16   5        2.24        6.95      2.93 o 
  -5  16   5        0.53       -2.88      2.77 o 
  -4  16   5        0.11       -2.56      2.82 o 
  -3  16   5       24.85       31.09      3.84 o 
  -2  16   5       11.20       16.40      6.38 o 
  -1  16   5        0.00       -0.49      2.71 o 
   0  16   5      107.64      103.94      6.12 o 
   1  16   5        1.64        5.17      3.84 o 
   2  16   5      118.64      123.29      6.86 o 
   3  16   5       26.19       29.76      4.70 o 
   4  16   5       18.53       20.70      4.40 o 
   5  16   5        0.06       -1.76      4.74 o 
   6  16   5        4.21        6.37      6.01 o 
   7  16   5        2.47        6.83      5.21 o 
  -5  17   5        0.47        0.21      3.14 o 
  -4  17   5        0.24        2.09      5.20 o 
  -3  17   5        3.68       10.83      5.07 o 
  -2  17   5       14.00       21.96      3.89 o 
  -1  17   5      112.15      102.51      6.20 o 
   0  17   5      151.86      162.39      7.69 o 
   1  17   5       13.56       16.49      6.51 o 
   2  17   5        1.66       -2.17      4.68 o 
   3  17   5        0.49       -1.98      3.32 o 
   4  17   5        1.29        4.05      4.01 o 
   5  17   5       66.60       58.33      5.27 o 
   6  17   5       14.54       16.97      6.90 o 
  -4  18   5        0.01       -2.79      5.20 o 
  -3  18   5       11.85       15.84      8.29 o 
  -2  18   5       17.04       22.52     10.48 o 
  -1  18   5       33.36       26.48      5.57 o 
   0  18   5        1.30        8.38      3.77 o 
   1  18   5        1.04        0.55      3.63 o 
   2  18   5        7.73        5.17      3.96 o 
   3  18   5       28.55       20.75      4.76 o 
   4  18   5       85.95      100.32      7.84 o 
  -2 -16   6        1.15        1.20      6.95 o 
  -1 -16   6        7.68       22.08      4.18 o 
   0 -16   6        0.21        2.51      4.81 o 
   1 -16   6       28.96       26.51      6.27 o 
   2 -16   6        4.05        5.72      3.89 o 
   3 -16   6       61.24       79.30      6.50 o 
   4 -16   6        4.24        1.57      2.86 o 
  -4 -15   6       42.46       37.85      9.04 o 
  -3 -15   6        4.35        7.74      7.01 o 
  -2 -15   6        6.08       13.54      7.27 o 
  -1 -15   6       27.44       33.12      4.20 o 
   0 -15   6        9.00        2.20      4.55 o 
   1 -15   6       34.20       30.98      4.53 o 
   2 -15   6        8.37        1.22      3.26 o 
   3 -15   6        0.45        6.61      3.00 o 
   4 -15   6      106.94       94.47      9.94 o 
   5 -15   6        0.95        1.67      4.77 o 
   6 -15   6       62.48       53.45      4.90 o 
  -6 -14   6       13.46       13.33      7.06 o 
  -5 -14   6        0.66        6.85      6.85 o 
  -4 -14   6        0.39       -0.52      6.01 o 
  -3 -14   6        1.60        9.88      6.33 o 
  -2 -14   6        8.30        2.51      6.33 o 
  -1 -14   6       89.93       92.36      6.28 o 
   0 -14   6       91.69       86.63      6.86 o 
   1 -14   6       21.90       28.93      5.92 o 
   2 -14   6        3.82       -0.44      2.25 o 
   3 -14   6       32.36       24.46      3.02 o 
   4 -14   6       28.08       24.86      6.35 o 
   5 -14   6        4.59        2.19      2.96 o 
   6 -14   6        7.24        2.57      3.04 o 
   7 -14   6       71.02       85.13      7.26 o 
   8 -14   6       23.91       16.76      3.76 o 
  -7 -13   6        0.01        6.33      6.01 o 
  -6 -13   6       50.26       59.97      8.99 o 
  -5 -13   6        9.40        7.58      6.27 o 
  -4 -13   6        4.98        0.10      5.65 o 
  -3 -13   6        8.54        8.16      6.12 o 
  -2 -13   6       78.08       84.70      5.25 o 
  -1 -13   6       11.89       15.50      3.38 o 
   0 -13   6       12.24        5.69      2.70 o 
   1 -13   6      113.93      105.27      5.49 o 
   2 -13   6        0.00        0.48      2.04 o 
   3 -13   6       51.45       43.66      6.30 o 
   4 -13   6       57.43       70.41      4.81 o 
   5 -13   6        7.08        9.46      3.09 o 
   6 -13   6       17.93       11.74      3.30 o 
   7 -13   6      240.06      256.88      8.40 o 
   8 -13   6       33.08       27.71      4.05 o 
   9 -13   6        9.33       12.14      3.58 o 
  -8 -12   6        0.14       -2.35      4.01 o 
  -7 -12   6       13.38       20.12      5.25 o 
  -6 -12   6       18.07       20.65      4.76 o 
  -5 -12   6        1.15       -3.76      3.19 o 
  -4 -12   6        0.22       -3.24      4.01 o 
  -3 -12   6       34.15       25.82      5.22 o 
  -2 -12   6       45.61       45.91      3.64 o 
  -1 -12   6       19.76       12.05      4.36 o 
   0 -12   6       15.58        6.33      2.31 o 
   1 -12   6       12.86        8.71      2.29 o 
   2 -12   6        0.30        1.44      2.30 o 
   3 -12   6       27.83       24.80      4.63 o 
   4 -12   6       39.96       50.05      4.12 o 
   5 -12   6        3.70        5.88      2.69 o 
   6 -12   6       75.70       86.26     11.18 o 
   7 -12   6        2.42        5.47      3.01 o 
   8 -12   6        7.28       14.73      3.72 o 
   9 -12   6        2.28       -2.53      2.62 o 
  10 -12   6       41.77       45.26      9.51 o 
  -9 -11   6       49.96       59.81     10.30 o 
  -8 -11   6        4.07       -2.21      4.19 o 
  -7 -11   6       50.94       57.41      6.92 o 
  -6 -11   6        0.45        0.76      3.44 o 
  -5 -11   6        5.78        7.70      3.44 o 
  -4 -11   6       36.63       33.45      3.78 o 
  -3 -11   6       15.11       18.78      5.75 o 
  -2 -11   6        1.46        1.26      2.31 o 
  -1 -11   6       47.53       48.93      4.04 o 
   0 -11   6       24.49       22.92      2.40 o 
   1 -11   6        1.50        0.00      1.72 o 
   2 -11   6       97.45       96.98      4.79 o 
   3 -11   6       45.45       42.67      3.67 o 
   4 -11   6       31.10       34.31      5.33 o 
   5 -11   6      225.07      236.66      7.18 o 
   6 -11   6       46.11       54.23      7.33 o 
   7 -11   6        0.04       -0.63      2.32 o 
   8 -11   6       20.97       22.94      3.49 o 
   9 -11   6       23.35       19.32      3.45 o 
  10 -11   6       22.83       27.72      3.92 o 
  -9 -10   6        1.13       -6.25      5.30 o 
  -8 -10   6        2.49        3.94      3.24 o 
  -7 -10   6        0.02       -5.84      2.92 o 
  -6 -10   6        2.20        2.07      3.87 o 
  -5 -10   6        1.34        3.78      2.91 o 
  -4 -10   6       44.91       47.67      4.13 o 
  -3 -10   6      167.38      157.75      5.80 o 
  -2 -10   6       11.44        7.45      1.95 o 
  -1 -10   6       89.84       79.84      3.35 o 
   0 -10   6        2.85        1.40      1.43 o 
   1 -10   6      174.59      149.69      4.76 o 
   2 -10   6      310.29      304.77      6.90 o 
   3 -10   6       97.66       92.11      4.52 o 
   4 -10   6       17.79       19.10      4.54 o 
   5 -10   6        6.22        5.36      2.29 o 
   6 -10   6        4.40        5.02      2.36 o 
   7 -10   6       92.31       80.22      4.62 o 
   8 -10   6        1.22       -1.96      2.20 o 
   9 -10   6      186.93      216.03      7.42 o 
  10 -10   6        0.04        1.21      2.65 o 
  11 -10   6       23.54       24.11      4.94 o 
 -10  -9   6        4.75       -1.76      9.18 o 
  -9  -9   6        9.40        3.84      5.62 o 
  -8  -9   6        0.31        0.42      4.76 o 
  -7  -9   6      247.59      268.02      8.08 o 
  -6  -9   6        8.07       20.61      4.85 o 
  -5  -9   6       60.96       60.82      4.41 o 
  -4  -9   6        1.34        1.69      2.70 o 
  -3  -9   6        0.34        0.94      2.59 o 
  -2  -9   6       18.13       27.00      3.54 o 
  -1  -9   6       85.11       78.10      3.13 o 
   0  -9   6      153.23      137.69      3.53 o 
   1  -9   6      248.88      257.41      5.29 o 
   2  -9   6      100.91      101.58      3.94 o 
   3  -9   6      752.73      737.15     11.69 o 
   4  -9   6      266.51      250.40      6.12 o 
   5  -9   6       13.18       18.09      2.70 o 
   6  -9   6        3.09        3.55      2.17 o 
   7  -9   6       79.03       75.28      4.47 o 
   8  -9   6       17.61       21.79      3.15 o 
   9  -9   6       14.93       18.65      4.55 o 
  10  -9   6       16.24       14.75      3.17 o 
  11  -9   6       65.99       58.07      4.78 o 
  12  -9   6       67.96       93.99      5.97 o 
 -11  -8   6        0.18        0.77      8.73 o 
 -10  -8   6        5.82        1.69     13.33 o 
  -9  -8   6        4.03       -1.97      4.91 o 
  -8  -8   6       13.74       10.21      5.05 o 
  -7  -8   6        0.03       -2.37      2.46 o 
  -6  -8   6       33.44       39.81      3.83 o 
  -5  -8   6      243.01      245.51      7.25 o 
  -4  -8   6       18.76       11.28      2.88 o 
  -3  -8   6      424.48      325.15      7.04 o 
  -2  -8   6        0.82       -0.51      1.97 o 
  -1  -8   6       35.49       25.25      1.77 o 
   0  -8   6      601.64      618.23      7.72 o 
   1  -8   6        1.38        1.43      1.31 o 
   2  -8   6      296.25      285.97      4.80 o 
   3  -8   6       17.56       19.75      2.26 o 
   4  -8   6      299.90      306.51      6.56 o 
   5  -8   6      201.40      173.94      5.79 o 
   6  -8   6       13.72       14.30      2.37 o 
   7  -8   6      106.17      108.39      4.77 o 
   8  -8   6       23.72       21.57      2.91 o 
   9  -8   6       48.88       40.57      3.76 o 
  10  -8   6        1.86        2.75      2.58 o 
  11  -8   6       16.02       25.79      3.66 o 
  12  -8   6        1.34       -0.80      2.65 o 
 -11  -7   6       18.11       28.09      6.01 o 
 -10  -7   6        4.09        2.86      4.80 o 
  -9  -7   6       21.20       20.34      4.84 o 
  -8  -7   6      110.31      134.25      7.02 o 
  -7  -7   6        1.58       -1.28      2.06 o 
  -6  -7   6       14.88       15.97      2.61 o 
  -5  -7   6       61.29       63.73      3.64 o 
  -4  -7   6       19.96       19.78      2.16 o 
  -3  -7   6       23.32       27.86      2.54 o 
  -2  -7   6      362.47      348.67      5.29 o 
  -1  -7   6      113.27      103.72      2.50 o 
   0  -7   6       29.57       24.38      1.95 o 
   1  -7   6      156.45      152.28      3.33 o 
   2  -7   6      158.99      153.84      3.03 o 
   3  -7   6        6.77        5.68      1.28 o 
   4  -7   6      304.85      263.40      5.28 o 
   5  -7   6        8.45        5.35      2.48 o 
   6  -7   6       57.29       58.47      3.20 o 
   7  -7   6       92.66      112.00      6.58 o 
   8  -7   6       88.36       73.01      4.13 o 
   9  -7   6      138.86      127.91      5.41 o 
  10  -7   6        0.64        0.27      2.38 o 
  11  -7   6       68.93       76.98      5.02 o 
  12  -7   6       16.07       11.51      4.97 o 
  13  -7   6       71.43       83.65     11.56 o 
 -11  -6   6        0.24       -0.59      4.85 o 
 -10  -6   6        1.67        0.31      4.91 o 
  -9  -6   6        9.02       13.77      3.22 o 
  -8  -6   6       14.75        5.94      2.28 o 
  -7  -6   6       56.72       55.55      3.28 o 
  -6  -6   6       35.99       37.96      2.32 o 
  -5  -6   6     1101.83      874.63     11.40 o 
  -4  -6   6        6.11        1.42      1.22 o 
  -3  -6   6      548.78      512.88      5.62 o 
  -2  -6   6      130.08      119.11      1.99 o 
  -1  -6   6       32.98       25.93      1.05 o 
   0  -6   6       16.19       19.41      0.95 o 
   1  -6   6       69.17       63.32      1.66 o 
   2  -6   6       55.31       47.14      2.08 o 
   3  -6   6        6.81        3.26      0.94 o 
   4  -6   6       86.87       87.05      2.48 o 
   5  -6   6      144.54      165.85      4.17 o 
   6  -6   6        0.53        0.10      1.47 o 
   7  -6   6        6.75        3.52      1.57 o 
   8  -6   6      103.93       84.39      4.38 o 
   9  -6   6        0.41        0.94      3.56 o 
  10  -6   6       24.50       17.25      2.99 o 
  11  -6   6        1.68        1.89      2.51 o 
  12  -6   6       10.14       10.20      3.33 o 
  13  -6   6       13.37       10.93      3.78 o 
 -12  -5   6        0.83       -1.70      3.58 o 
 -11  -5   6        4.61        6.30      3.29 o 
 -10  -5   6      198.10      206.43      6.88 o 
  -9  -5   6       31.34       29.52      3.48 o 
  -8  -5   6       25.78       22.16      2.60 o 
  -7  -5   6        1.80        6.67      2.07 o 
  -6  -5   6       80.01       73.87      2.74 o 
  -5  -5   6       15.87       10.11      1.62 o 
  -4  -5   6      435.60      413.63      5.65 o 
  -3  -5   6      380.32      368.60      3.87 o 
  -2  -5   6      154.21      155.06      2.13 o 
  -1  -5   6      165.51      193.14      2.07 o 
   0  -5   6       44.90       34.39      0.96 o 
   1  -5   6       20.66       16.94      0.79 o 
   2  -5   6      385.58      348.72      3.98 o 
   3  -5   6        6.10        3.98      0.76 o 
   4  -5   6       90.49      121.52      2.51 o 
   5  -5   6      175.54      176.35      3.08 o 
   6  -5   6      211.71      187.97      4.68 o 
   7  -5   6      140.72      128.48      3.58 o 
   8  -5   6      142.45      131.35      4.03 o 
   9  -5   6       40.38       44.81      3.87 o 
  10  -5   6       76.45       77.30      4.51 o 
  11  -5   6      293.78      305.57     19.55 o 
  12  -5   6       14.11        3.16      3.63 o 
  13  -5   6        4.23        4.26      3.03 o 
 -12  -4   6        6.51       -2.85      3.70 o 
 -11  -4   6       43.20       39.00      4.98 o 
 -10  -4   6        0.18       -0.91      2.95 o 
  -9  -4   6        6.10        2.38      2.43 o 
  -8  -4   6       53.30       54.82      5.60 o 
  -7  -4   6       71.15       43.75      2.80 o 
  -6  -4   6       33.94       38.01      3.16 o 
  -5  -4   6       57.19       43.83      2.11 o 
  -4  -4   6      327.73      281.46      3.65 o 
  -3  -4   6      131.68      116.08      1.94 o 
  -2  -4   6       41.35       45.45      1.19 o 
  -1  -4   6      193.65      210.49      2.41 o 
   0  -4   6       94.18       85.52      1.37 o 
   1  -4   6       41.58       46.26      1.18 o 
   2  -4   6      114.08      132.52      1.89 o 
   3  -4   6      334.75      314.11      3.32 o 
   4  -4   6      623.82      681.34      6.15 o 
   5  -4   6      258.81      325.03      4.16 o 
   6  -4   6        1.68       -0.96      1.11 o 
   7  -4   6        1.61        2.73      1.55 o 
   8  -4   6      553.32      515.83      7.78 o 
   9  -4   6       47.62       44.10      2.82 o 
  10  -4   6        3.15        4.18      1.85 o 
  11  -4   6      152.87      147.61      5.41 o 
  12  -4   6       75.46       61.08      7.90 o 
  13  -4   6       12.57       10.71      3.64 o 
 -12  -3   6        1.41        8.24      3.69 o 
 -11  -3   6        0.02       -1.40      3.09 o 
 -10  -3   6        9.68        6.21      4.08 o 
  -9  -3   6       42.99       47.66      4.67 o 
  -8  -3   6        1.88        2.28      1.77 o 
  -7  -3   6      230.41      198.17      4.84 o 
  -6  -3   6       85.88       96.82      3.09 o 
  -5  -3   6      207.59      198.89      3.65 o 
  -4  -3   6        0.04        2.51      0.71 o 
  -3  -3   6      508.70      516.12      4.84 o 
  -2  -3   6       42.59       33.60      1.01 o 
  -1  -3   6     2733.76     2918.78     23.04 o 
   0  -3   6        0.39        0.68      0.42 o 
   1  -3   6        0.05        0.56      0.41 o 
   2  -3   6       12.33       25.90      0.77 o 
   3  -3   6      145.13      142.56      2.01 o 
   4  -3   6      429.13      513.63      4.75 o 
   5  -3   6       10.00        2.01      0.75 o 
   6  -3   6       68.54       54.69      1.80 o 
   7  -3   6        1.61        4.93      1.39 o 
   8  -3   6      718.71      695.90      9.41 o 
   9  -3   6       34.68       30.42      2.22 o 
  10  -3   6      257.18      235.86      5.58 o 
  11  -3   6        2.30        3.19      2.21 o 
  12  -3   6        1.59        0.11      2.39 o 
  13  -3   6       14.69        9.50      3.08 o 
  14  -3   6        0.60        3.06      3.58 o 
 -12  -2   6       65.45       69.02      5.83 o 
 -11  -2   6        1.38        0.59      3.01 o 
 -10  -2   6        2.08        1.11      3.31 o 
  -9  -2   6        1.10        1.96      2.51 o 
  -8  -2   6        2.67       -0.47      1.78 o 
  -7  -2   6        8.70        9.23      1.86 o 
  -6  -2   6      144.46      149.10      3.27 o 
  -5  -2   6       21.79       26.89      1.69 o 
  -4  -2   6        1.43       -0.38      0.77 o 
  -3  -2   6      113.06      109.17      1.84 o 
  -2  -2   6      262.55      314.96      3.04 o 
  -1  -2   6       88.56       89.97      1.45 o 
   0  -2   6      424.79      385.15      3.71 o 
   1  -2   6       68.03       48.95      1.14 o 
   2  -2   6      582.64      676.45      4.96 o 
   3  -2   6     4814.23     5295.81     32.01 o 
   4  -2   6     1064.78      939.87      7.89 o 
   5  -2   6      402.06      419.59      4.53 o 
   6  -2   6       96.19      102.38      2.14 o 
   7  -2   6      115.29      129.70      2.82 o 
   8  -2   6        5.66        8.10      1.44 o 
   9  -2   6        9.00        3.19      1.49 o 
  10  -2   6       87.82       82.43      3.79 o 
  11  -2   6       24.84       23.78      3.05 o 
  12  -2   6       19.70       20.32      3.21 o 
  13  -2   6        6.24        3.63      2.77 o 
  14  -2   6       75.29       62.76     10.11 o 
 -12  -1   6       19.42       19.76      3.96 o 
 -11  -1   6        1.91       -0.31      2.88 o 
 -10  -1   6       45.16       39.72      3.83 o 
  -9  -1   6        0.14       -0.45      2.15 o 
  -8  -1   6      127.32      141.72      4.40 o 
  -7  -1   6       17.25       24.17      2.43 o 
  -6  -1   6       89.58       74.22      2.42 o 
  -5  -1   6      656.53      691.46      7.31 o 
  -4  -1   6      676.27      781.75      8.21 o 
  -3  -1   6      286.56      302.75      3.93 o 
  -2  -1   6      987.97     1245.59      9.65 o 
  -1  -1   6      257.73      239.39      2.58 o 
   0  -1   6      530.27      556.84      4.52 o 
   1  -1   6       21.64       29.90      0.80 o 
   2  -1   6     1027.78     1082.09      7.59 o 
   3  -1   6     2461.25     2601.53     16.55 o 
   4  -1   6      116.48      126.51      1.97 o 
   5  -1   6      276.00      251.45      3.21 o 
   6  -1   6      240.21      239.51      3.13 o 
   7  -1   6       66.10       65.67      1.98 o 
   8  -1   6       91.35       86.76      2.81 o 
   9  -1   6       27.59       28.64      2.31 o 
  10  -1   6      115.89       91.42      3.54 o 
  11  -1   6       23.61       24.44      3.07 o 
  12  -1   6        2.69        5.44      2.54 o 
  13  -1   6        3.40        8.06      2.95 o 
  14  -1   6       16.23       12.84      4.16 o 
 -13   0   6        0.52        0.32      3.99 o 
 -12   0   6        1.84        6.90      3.26 o 
 -11   0   6       40.59       51.76      4.88 o 
 -10   0   6       32.69       38.98      3.72 o 
  -9   0   6        2.94        1.54      1.92 o 
  -8   0   6      179.64      150.97      4.07 o 
  -7   0   6        9.73        5.56      1.68 o 
  -6   0   6       38.04       33.75      2.23 o 
  -5   0   6        5.78        3.23      1.23 o 
  -4   0   6        5.82        8.78      1.27 o 
  -3   0   6      348.99      327.91      4.66 o 
  -2   0   6      614.67      573.00      5.56 o 
  -1   0   6       53.07       64.70      1.16 o 
   0   0   6      523.23      569.24      4.72 o 
   1   0   6    10457.67    11381.66     75.80 o 
   2   0   6      957.03      976.82      8.16 o 
   3   0   6       27.31       44.74      0.99 o 
   4   0   6      291.84      331.51      2.88 o 
   5   0   6        2.98       12.43      0.72 o 
   6   0   6       54.46       49.75      1.51 o 
   7   0   6      352.19      341.68      4.41 o 
   8   0   6       17.26       10.31      1.26 o 
   9   0   6      121.53      105.42      3.38 o 
  10   0   6        1.83        1.09      1.56 o 
  11   0   6        0.04        0.18      2.11 o 
  12   0   6        0.00        0.02      2.36 o 
  13   0   6       13.20       18.58      3.41 o 
  14   0   6       69.09       66.06      9.03 o 
 -13   1   6        0.88       -5.71      3.37 o 
 -12   1   6       22.92       16.96      3.60 o 
 -11   1   6       67.40       80.71      5.00 o 
 -10   1   6       19.53       17.83      2.98 o 
  -9   1   6      148.17      142.92      4.49 o 
  -8   1   6       74.91       63.43      2.86 o 
  -7   1   6      168.45      132.61      3.80 o 
  -6   1   6        0.04        0.41      1.40 o 
  -5   1   6      386.88      389.30      4.92 o 
  -4   1   6        0.15        9.36      1.05 o 
  -3   1   6      726.86      822.68      8.72 o 
  -2   1   6      300.53      357.43      4.36 o 
  -1   1   6      797.96      833.40     11.17 o 
   0   1   6       68.10       71.60      1.25 o 
   1   1   6      117.32      106.43      1.49 o 
   2   1   6     6413.20     6442.16     44.34 o 
   3   1   6       23.59       35.07      1.00 o 
   4   1   6      606.97      657.94      5.17 o 
   5   1   6        8.82        3.88      0.56 o 
   6   1   6      802.64      819.02      7.34 o 
   7   1   6       30.05       27.35      1.45 o 
   8   1   6      228.68      242.57      3.82 o 
   9   1   6      167.78      161.66      3.73 o 
  10   1   6        3.24        0.86      1.55 o 
  11   1   6       48.36       43.55      3.58 o 
  12   1   6       72.02       67.83      4.77 o 
  13   1   6        4.16        8.40      3.27 o 
  14   1   6       32.33       27.43      4.85 o 
 -13   2   6        7.08        5.02      3.30 o 
 -12   2   6       24.30       31.55      4.00 o 
 -11   2   6       10.32        6.43      2.92 o 
 -10   2   6      379.77      388.91      8.96 o 
  -9   2   6        0.03       -0.04      1.81 o 
  -8   2   6       40.69       33.97      2.99 o 
  -7   2   6        1.71       -0.46      1.15 o 
  -6   2   6       45.37       48.07      2.56 o 
  -5   2   6       88.67       82.65      2.23 o 
  -4   2   6       35.35       32.13      1.46 o 
  -3   2   6       44.52       51.33      1.44 o 
  -2   2   6       97.91       95.68      1.71 o 
  -1   2   6     1180.03     1245.61     16.71 o 
   0   2   6      875.17      992.21     11.16 o 
   1   2   6      907.09      846.60      7.03 o 
   2   2   6     3378.12     3546.28     27.89 o 
   3   2   6      287.47      313.04      3.15 o 
   4   2   6      297.81      236.01      2.72 o 
   5   2   6      355.61      399.05      3.73 o 
   6   2   6      236.17      275.61      3.00 o 
   7   2   6       78.33       74.45      2.00 o 
   8   2   6        1.35        1.04      1.12 o 
   9   2   6       11.08        7.72      1.54 o 
  10   2   6      108.92      115.26      4.06 o 
  11   2   6       30.83       28.72      2.56 o 
  12   2   6      152.15      162.79      5.99 o 
  13   2   6       14.67       13.00      3.83 o 
  14   2   6      111.60      117.98      8.64 o 
 -13   3   6        0.00        3.53      3.26 o 
 -12   3   6       11.61       15.42      3.48 o 
 -11   3   6       31.25       28.82      4.65 o 
 -10   3   6       45.09       42.75      3.77 o 
  -9   3   6       37.41       31.97      2.36 o 
  -8   3   6      261.27      232.84      4.66 o 
  -7   3   6      177.91      161.29      3.53 o 
  -6   3   6      448.29      409.28      5.90 o 
  -5   3   6        2.46        4.66      1.51 o 
  -4   3   6       87.03      107.28      2.38 o 
  -3   3   6      638.67      701.37      8.29 o 
  -2   3   6      144.66      135.91      2.51 o 
  -1   3   6     1261.45     1276.61     17.28 o 
   0   3   6        5.90       14.50      1.11 o 
   1   3   6     3985.78     4459.67     37.93 o 
   2   3   6       35.42       56.03      1.24 o 
   3   3   6        5.15        4.66      0.73 o 
   4   3   6       61.47       73.12      1.67 o 
   5   3   6     2092.31     2154.51     14.93 o 
   6   3   6      361.48      387.46      3.65 o 
   7   3   6      157.35      145.41      2.39 o 
   8   3   6        0.68       -0.44      0.99 o 
   9   3   6        2.48        1.46      1.35 o 
  10   3   6      172.81      146.77      3.87 o 
  11   3   6       32.11       30.58      2.64 o 
  12   3   6       57.44       54.78      3.74 o 
  13   3   6        3.87        3.43      3.37 o 
  14   3   6       45.04       39.89      4.65 o 
 -12   4   6      247.79      252.95      7.73 o 
 -11   4   6       19.71       22.74      3.87 o 
 -10   4   6        0.32       -0.73      2.29 o 
  -9   4   6       27.59       20.99      2.02 o 
  -8   4   6        2.49        4.93      1.27 o 
  -7   4   6       27.15       25.16      2.24 o 
  -6   4   6      754.38      763.30      9.11 o 
  -5   4   6        9.85       11.70      1.23 o 
  -4   4   6       40.51       42.20      1.89 o 
  -3   4   6      197.36      241.49      4.38 o 
  -2   4   6     1525.72     1476.86     16.67 o 
  -1   4   6      703.60      728.59     10.37 o 
   0   4   6      408.10      537.46      5.62 o 
   1   4   6       70.32      112.43      1.83 o 
   2   4   6      380.43      434.41      3.78 o 
   3   4   6       43.86       40.76      1.21 o 
   4   4   6      222.04      237.33      2.98 o 
   5   4   6       87.56       87.45      1.95 o 
   6   4   6      258.69      245.19      2.89 o 
   7   4   6      411.26      410.31      5.17 o 
   8   4   6      708.07      713.58      7.60 o 
   9   4   6      510.87      487.27      6.93 o 
  10   4   6       89.99       85.21      3.19 o 
  11   4   6      171.58      167.84      4.37 o 
  12   4   6       27.49       33.61      3.00 o 
  13   4   6       13.11       12.23      3.22 o 
  14   4   6        4.24       -2.11      5.56 o 
 -12   5   6       81.95       83.03      5.09 o 
 -11   5   6        4.76        1.75      2.54 o 
 -10   5   6       70.51       66.54      3.65 o 
  -9   5   6       25.35       19.88      1.89 o 
  -8   5   6      115.26      103.04      3.49 o 
  -7   5   6      128.96      132.54      3.50 o 
  -6   5   6      450.55      463.13      7.99 o 
  -5   5   6      218.42      202.09      3.89 o 
  -4   5   6       72.51       78.08      2.34 o 
  -3   5   6      228.68      265.90      5.34 o 
  -2   5   6      388.42      408.61      6.11 o 
  -1   5   6       71.62       87.65      1.98 o 
   0   5   6        3.03        0.47      0.47 o 
   1   5   6        0.00        1.23      0.55 o 
   2   5   6      266.23      281.57      3.33 o 
   3   5   6       89.17       82.52      1.69 o 
   4   5   6     2133.10     2282.53     16.45 o 
   5   5   6       10.84        9.65      1.05 o 
   6   5   6        3.45        2.56      0.80 o 
   7   5   6       35.48       27.96      1.75 o 
   8   5   6      276.43      208.17      3.67 o 
   9   5   6      130.53      116.86      2.87 o 
  10   5   6       66.04       74.25      3.35 o 
  11   5   6       37.75       28.66      2.52 o 
  12   5   6       18.94       20.47      5.06 o 
  13   5   6       56.98       62.94     16.21 o 
  14   5   6       23.61       20.13      7.76 o 
 -12   6   6        0.01       -1.89      4.31 o 
 -11   6   6       23.38       26.60      3.27 o 
 -10   6   6        8.18        4.20      2.09 o 
  -9   6   6       10.02        9.82      1.97 o 
  -8   6   6      179.26      188.65      5.23 o 
  -7   6   6       35.07       30.26      4.68 o 
  -6   6   6        0.68       -0.37      1.64 o 
  -5   6   6      216.11      217.68      5.96 o 
  -4   6   6        2.10        1.29      1.41 o 
  -3   6   6      226.75      260.71      4.82 o 
  -2   6   6      747.93      824.97     14.15 o 
  -1   6   6       99.15      107.48      2.27 o 
   0   6   6      338.67      385.41      4.52 o 
   1   6   6      274.12      277.41      3.17 o 
   2   6   6      533.04      471.82      5.14 o 
   3   6   6     1981.31     1915.76     13.88 o 
   4   6   6      485.48      456.73      5.37 o 
   5   6   6      329.33      329.87      3.63 o 
   6   6   6       66.66       61.29      2.09 o 
   7   6   6      458.20      411.12      6.60 o 
   8   6   6       20.62       14.95      1.83 o 
   9   6   6       70.32       66.62      3.25 o 
  10   6   6       72.27       63.74      4.79 o 
  11   6   6        4.82        6.11      5.09 o 
  12   6   6       19.20       22.01      4.31 o 
  13   6   6       52.26       52.61      5.99 o 
 -12   7   6        8.10       10.22      3.08 o 
 -11   7   6       62.34       71.12      4.31 o 
 -10   7   6        0.59        0.30      2.25 o 
  -9   7   6        1.78        3.79      1.69 o 
  -8   7   6       38.25       46.10      4.03 o 
  -7   7   6       27.53       21.31      5.05 o 
  -6   7   6      119.92      123.06      3.95 o 
  -5   7   6        1.26        0.87      1.75 o 
  -4   7   6      531.72      549.15     10.37 o 
  -3   7   6      450.08      527.32      7.84 o 
  -2   7   6      703.74      722.76     13.00 o 
  -1   7   6      584.10      588.50      7.34 o 
   0   7   6       62.90       56.67      1.46 o 
   1   7   6        8.95        7.47      1.01 o 
   2   7   6       24.46       58.87      1.67 o 
   3   7   6      563.19      695.80      6.68 o 
   4   7   6        1.67        0.04      0.82 o 
   5   7   6       16.58       20.27      1.24 o 
   6   7   6       79.28       52.84      1.93 o 
   7   7   6       69.72       59.17      2.96 o 
   8   7   6       12.23        6.71      1.99 o 
   9   7   6       40.43       38.90      4.37 o 
  10   7   6        0.63       -1.50      1.92 o 
  11   7   6       21.55       18.22      3.65 o 
  12   7   6       26.96       35.25      4.14 o 
  13   7   6        4.98        5.00      6.27 o 
 -12   8   6        0.44        1.49      2.69 o 
 -11   8   6       10.61       10.51      2.59 o 
 -10   8   6       51.56       53.05      3.28 o 
  -9   8   6        0.63        1.84      4.03 o 
  -8   8   6       36.71       34.45      4.44 o 
  -7   8   6        0.08        1.76      2.71 o 
  -6   8   6       98.57      100.03      4.25 o 
  -5   8   6       41.57       42.58      2.96 o 
  -4   8   6      647.57      647.05     10.51 o 
  -3   8   6      240.23      249.91      6.09 o 
  -2   8   6      305.93      318.31      6.34 o 
  -1   8   6       69.44       60.97      2.19 o 
   0   8   6       15.24       11.59      1.03 o 
   1   8   6      117.94      121.64      2.31 o 
   2   8   6      372.53      457.94      5.37 o 
   3   8   6       46.69       56.96      2.00 o 
   4   8   6      172.52      159.55      2.93 o 
   5   8   6       72.43       70.56      2.21 o 
   6   8   6      139.45      124.74      3.19 o 
   7   8   6       24.84       14.40      2.31 o 
   8   8   6      139.89      141.55      4.56 o 
   9   8   6       14.51       14.18      4.23 o 
  10   8   6        3.24        3.85      2.49 o 
  11   8   6       10.73       10.76      3.81 o 
  12   8   6        7.90       22.01      6.48 o 
  13   8   6        1.64        3.08     15.11 o 
 -11   9   6       76.62       97.28      4.63 o 
 -10   9   6       29.80       25.71      4.30 o 
  -9   9   6        4.58        4.45      3.19 o 
  -8   9   6       27.81       28.07      4.26 o 
  -7   9   6       40.09       43.09      6.90 o 
  -6   9   6       64.48       73.14      3.55 o 
  -5   9   6      250.69      238.48      6.89 o 
  -4   9   6        8.91       11.24      1.98 o 
  -3   9   6       70.09       61.13      3.32 o 
  -2   9   6       14.55       21.12      2.43 o 
  -1   9   6        2.34        3.74      1.44 o 
   0   9   6       64.99       56.06      2.19 o 
   1   9   6      534.97      544.11      7.03 o 
   2   9   6        9.62        3.65      1.10 o 
   3   9   6      100.77       86.58      2.74 o 
   4   9   6       46.12       28.87      2.02 o 
   5   9   6      132.89      116.89      2.99 o 
   6   9   6       28.01       21.07      2.19 o 
   7   9   6      238.62      250.84      6.28 o 
   8   9   6        4.33        2.55      2.33 o 
   9   9   6        2.20       -0.06      2.40 o 
  10   9   6       13.10        9.57      3.31 o 
  11   9   6        0.17       -2.46      4.70 o 
  12   9   6       22.63       24.24     12.42 o 
 -11  10   6        0.64        3.72      7.48 o 
 -10  10   6        2.94       11.88      5.77 o 
  -9  10   6        2.25        2.29      3.64 o 
  -8  10   6       12.02       10.63      3.76 o 
  -7  10   6        3.85        3.81      2.45 o 
  -6  10   6      632.11      657.99     10.55 o 
  -5  10   6        4.00        1.80      1.80 o 
  -4  10   6      167.04      156.32      6.70 o 
  -3  10   6      112.22      112.73      4.74 o 
  -2  10   6       16.86       24.41      1.70 o 
  -1  10   6        2.74        4.08      1.21 o 
   0  10   6      823.59      872.37     11.11 o 
   1  10   6       47.84       42.47      2.66 o 
   2  10   6        5.69        2.27      2.34 o 
   3  10   6      184.85      163.32      4.03 o 
   4  10   6       62.23       61.57      2.83 o 
   5  10   6       20.01       22.25      2.24 o 
   6  10   6      236.56      208.68      4.71 o 
   7  10   6        3.69       -0.20      2.25 o 
   8  10   6       39.21       36.87      3.35 o 
   9  10   6       37.02       40.32      3.67 o 
  10  10   6        8.70        2.35      2.87 o 
  11  10   6        2.62        4.46      2.92 o 
  12  10   6        0.03       -0.15      9.38 o 
 -10  11   6        2.17        6.41      5.52 o 
  -9  11   6       12.01       15.79      8.36 o 
  -8  11   6        1.26       -2.09      6.64 o 
  -7  11   6       52.35       48.61      5.55 o 
  -6  11   6      109.92      120.08      5.64 o 
  -5  11   6       81.05       63.48      4.47 o 
  -4  11   6      116.01      113.06      5.13 o 
  -3  11   6        0.06       -1.72      2.88 o 
  -2  11   6       32.86       38.26      2.42 o 
  -1  11   6      201.59      196.38      5.17 o 
   0  11   6      171.71      189.74      4.63 o 
   1  11   6       45.18       48.56      3.44 o 
   2  11   6        0.41       -0.94      2.14 o 
   3  11   6       13.46       21.23      2.25 o 
   4  11   6       71.57       66.54      3.08 o 
   5  11   6      296.01      253.16      6.06 o 
   6  11   6      154.47      147.08      4.92 o 
   7  11   6       13.72       20.82      2.90 o 
   8  11   6       17.13       18.34      3.00 o 
   9  11   6       28.86       32.04      3.65 o 
  10  11   6       39.15       45.92      4.22 o 
  11  11   6        1.33       -3.00      6.22 o 
  12  11   6        0.08       -4.31     11.84 o 
 -10  12   6        3.39       16.59      5.95 o 
  -9  12   6        4.70       10.14      8.31 o 
  -7  12   6       63.17      102.05      9.41 o 
  -6  12   6       20.43       23.74      5.59 o 
  -5  12   6       12.92       17.67      5.12 o 
  -4  12   6       11.00        4.08      5.59 o 
  -3  12   6       74.51       76.32      3.66 o 
  -2  12   6      520.49      545.68      9.88 o 
  -1  12   6       12.32       14.09      2.30 o 
   0  12   6       34.17       34.21      2.52 o 
   1  12   6       17.24       14.11      2.79 o 
   2  12   6      121.28      133.54      4.30 o 
   3  12   6       14.87       16.34      3.70 o 
   4  12   6        3.10        3.48      3.35 o 
   5  12   6      110.95      102.27      4.24 o 
   6  12   6       44.80       51.41      5.12 o 
   7  12   6       32.32       44.36      4.55 o 
   8  12   6        0.61       -2.02      2.52 o 
   9  12   6       37.39       40.27      3.96 o 
  10  12   6        0.01        2.50      4.77 o 
  11  12   6        8.24       12.83      7.76 o 
  -7  13   6        0.45       -0.37      4.60 o 
  -6  13   6       12.23        5.59      4.76 o 
  -4  13   6       50.68       54.58      3.66 o 
  -3  13   6      129.90      136.19      5.75 o 
  -2  13   6        0.08        0.44      1.99 o 
  -1  13   6       54.19       50.92      3.75 o 
   0  13   6        8.40        6.90      2.46 o 
   1  13   6       43.15       37.39      3.67 o 
   2  13   6       39.16       35.82      3.71 o 
   3  13   6      188.74      193.59      8.84 o 
   4  13   6       14.20       23.66      4.89 o 
   5  13   6        0.38       -0.71      2.33 o 
   6  13   6        6.23        7.09      2.39 o 
   7  13   6       19.02       17.37      4.03 o 
   8  13   6       27.56       38.48      4.78 o 
   9  13   6       16.40       20.40      9.87 o 
  10  13   6        1.80        9.80      3.97 o 
  -4  14   6       74.65       74.66      4.55 o 
  -3  14   6      123.63      133.83      5.50 o 
  -2  14   6       13.32       10.27      2.68 o 
  -1  14   6       33.95       37.59      4.42 o 
   0  14   6       46.70       59.18      6.59 o 
   1  14   6       41.54       39.50      3.92 o 
   2  14   6      196.62      177.30     11.74 o 
   3  14   6       56.59       55.99     10.14 o 
   4  14   6        1.51        0.44      2.81 o 
   5  14   6        4.97        3.51      2.79 o 
   6  14   6        8.66       11.54      3.14 o 
   7  14   6       30.18       40.51      5.98 o 
   8  14   6       38.88       39.07      6.19 o 
   9  14   6       15.68       11.70      4.86 o 
  10  14   6        6.60       21.63      5.16 o 
  -5  15   6       46.59       51.39      4.13 o 
  -4  15   6       66.32       69.79      5.07 o 
  -3  15   6       87.72      104.85      5.34 o 
  -2  15   6        2.27        3.55      2.53 o 
  -1  15   6       15.69       11.70      3.04 o 
   0  15   6        0.91        4.03      3.19 o 
   1  15   6      184.30      168.63      7.05 o 
   2  15   6      146.19      123.07      9.96 o 
   3  15   6        2.83        6.33      3.29 o 
   4  15   6       18.77       12.50      3.63 o 
   5  15   6       84.36       63.43      5.43 o 
   6  15   6        2.93        1.17      4.80 o 
   7  15   6      105.48      111.59      8.39 o 
   8  15   6        0.01        2.71      4.89 o 
   9  15   6       21.33       19.55      5.88 o 
  -5  16   6        0.16       -4.60      2.77 o 
  -4  16   6        0.12       -1.53      4.31 o 
  -3  16   6        8.07       18.50      3.43 o 
  -2  16   6        0.83       -1.41      2.59 o 
  -1  16   6        9.42       14.03      4.89 o 
   0  16   6       27.65       28.96      4.73 o 
   1  16   6       56.80       57.86     10.35 o 
   2  16   6        4.31        7.76      3.46 o 
   3  16   6        0.60       -5.49      3.22 o 
   4  16   6       14.12       21.89      7.37 o 
   5  16   6       14.35       20.89      3.89 o 
   6  16   6       36.40       47.81      6.87 o 
   7  16   6       56.85       58.64      7.28 o 
   8  16   6        0.30        4.07      5.01 o 
  -5  17   6      109.38      134.90      6.38 o 
  -4  17   6        1.55        6.44      2.98 o 
  -3  17   6       13.53       19.18      5.96 o 
  -2  17   6        0.81        0.35      4.89 o 
  -1  17   6        4.49        8.42      4.91 o 
   0  17   6      172.96      163.27     16.68 o 
   1  17   6        5.59       -1.75      3.58 o 
   2  17   6        2.01       -3.79      3.82 o 
   3  17   6        0.07        1.84      8.36 o 
   4  17   6        6.86        9.41      4.03 o 
   5  17   6       87.51       85.19      6.87 o 
   6  17   6       27.25       31.17     10.87 o 
  -4  18   6       27.80       43.06      7.84 o 
  -3  18   6        1.95       -3.47      8.39 o 
  -2  18   6       21.31       18.21      4.01 o 
  -1  18   6       78.66       87.57     11.63 o 
   0  18   6        8.04       16.25      4.05 o 
   1  18   6        0.14        4.31      3.81 o 
   2  18   6        1.74        0.34      6.80 o 
   3  18   6        3.85        1.79      4.97 o 
   4  18   6        2.69        3.67      3.97 o 
  -1 -16   7       53.71       70.21     10.61 o 
   0 -16   7        1.76        4.13      5.12 o 
   1 -16   7        0.59        7.21      5.38 o 
   2 -16   7        6.69       10.15      4.21 o 
   3 -16   7       29.97       23.49      5.52 o 
  -4 -15   7        1.47        7.74      7.16 o 
  -3 -15   7      113.81      133.47     12.29 o 
  -2 -15   7        3.50       10.40      7.06 o 
  -1 -15   7        0.47        3.53      5.25 o 
   0 -15   7      115.83      139.90     10.30 o 
   1 -15   7        0.42       -1.23      3.19 o 
   2 -15   7        4.58       -2.04      3.10 o 
   3 -15   7       12.54       23.64      3.30 o 
   4 -15   7        1.26        2.60      2.56 o 
   5 -15   7       92.42      128.64      6.88 o 
   6 -15   7        1.95        2.85      3.41 o 
  -5 -14   7       66.52       70.47      9.88 o 
  -4 -14   7       20.83       22.64      7.53 o 
  -3 -14   7        8.46        1.62      6.43 o 
  -2 -14   7        0.87      -10.35      5.18 o 
  -1 -14   7        9.00       10.44      3.70 o 
   0 -14   7        2.05        0.93      3.18 o 
   1 -14   7        1.18        0.11      3.45 o 
   2 -14   7       89.48      114.71      6.40 o 
   3 -14   7       98.94      103.61      5.05 o 
   4 -14   7       74.36       71.54      5.35 o 
   5 -14   7        9.74        2.41      3.21 o 
   6 -14   7       49.49       40.41      4.62 o 
   7 -14   7        8.29        8.08      4.01 o 
  -6 -13   7        1.75        6.95      6.43 o 
  -5 -13   7        6.62       -1.78      5.91 o 
  -4 -13   7        0.02       -7.56      4.94 o 
  -3 -13   7       14.66       -1.64      4.92 o 
  -2 -13   7       38.81       38.86     11.66 o 
  -1 -13   7        4.71        4.29      3.09 o 
   0 -13   7       15.51        7.47      2.89 o 
   1 -13   7       83.07       86.01      5.26 o 
   2 -13   7        0.73       -1.78      2.02 o 
   3 -13   7        1.31        1.78      4.23 o 
   4 -13   7       18.57       23.50      3.62 o 
   5 -13   7       36.96       40.43      4.27 o 
   6 -13   7       58.65       62.71      4.99 o 
   7 -13   7      111.61      109.92      6.20 o 
   8 -13   7        0.25       -1.83      3.07 o 
  -7 -12   7       79.99       89.08     14.95 o 
  -6 -12   7        0.07        7.15      4.00 o 
  -5 -12   7       28.36       24.88      5.74 o 
  -4 -12   7       21.19       25.77      5.72 o 
  -3 -12   7       24.33       24.41      5.45 o 
  -2 -12   7        7.91        0.29      7.95 o 
  -1 -12   7       53.64       45.36      5.96 o 
   0 -12   7       22.49       18.04      2.77 o 
   1 -12   7      121.42      109.87      5.66 o 
   2 -12   7       24.65       19.82      3.20 o 
   3 -12   7        0.01       -1.82      2.87 o 
   4 -12   7      122.36      110.28      5.52 o 
   5 -12   7      192.29      189.87      9.91 o 
   6 -12   7       66.21       68.58      7.75 o 
   7 -12   7       11.91        6.69      3.13 o 
   8 -12   7       19.91       29.41      4.13 o 
   9 -12   7       24.23       28.77      5.33 o 
  -8 -11   7       12.51        0.52      6.04 o 
  -7 -11   7        0.26        0.07      3.64 o 
  -6 -11   7       44.53       53.24      5.12 o 
  -5 -11   7      125.72      127.73      6.33 o 
  -4 -11   7        1.07       -3.28      3.05 o 
  -3 -11   7       13.88        8.85      4.47 o 
  -2 -11   7       24.60       21.53      4.73 o 
  -1 -11   7       26.08       30.13      4.35 o 
   0 -11   7        0.46       -1.97      1.90 o 
   1 -11   7       42.75       37.39      2.61 o 
   2 -11   7       92.23       99.40      7.75 o 
   3 -11   7       34.14       36.60      3.54 o 
   4 -11   7       86.39       81.80      5.71 o 
   5 -11   7      416.49      434.44     10.28 o 
   6 -11   7       19.58       23.77      3.42 o 
   7 -11   7       14.55       22.55      3.60 o 
   8 -11   7        1.08       -0.51      2.72 o 
   9 -11   7        0.30        1.45      2.72 o 
  10 -11   7       14.47       20.73      3.91 o 
  -9 -10   7        0.46        1.53      6.10 o 
  -8 -10   7        0.71       -7.77      7.35 o 
  -7 -10   7       30.94       37.02      4.89 o 
  -6 -10   7        1.36       -6.18      3.09 o 
  -5 -10   7       22.03       33.06      4.16 o 
  -4 -10   7       41.50       55.73      4.39 o 
  -3 -10   7       32.39       28.20      3.55 o 
  -2 -10   7        3.26        3.35      1.90 o 
  -1 -10   7      467.20      401.97      7.22 o 
   0 -10   7      202.06      173.91      4.13 o 
   1 -10   7       90.91       72.69      3.34 o 
   2 -10   7      182.08      179.81      8.84 o 
   3 -10   7      238.13      248.76      7.61 o 
   4 -10   7      242.47      237.53      7.04 o 
   5 -10   7        0.31        2.43      2.30 o 
   6 -10   7       98.41      104.55      5.20 o 
   7 -10   7       10.77       13.60      3.03 o 
   8 -10   7        1.39        0.76      3.42 o 
   9 -10   7       47.81       48.50      4.47 o 
  10 -10   7        2.70        1.68      3.79 o 
  11 -10   7       17.43        6.07      3.36 o 
 -10  -9   7        9.10       11.58      6.58 o 
  -9  -9   7        0.80        2.42      5.89 o 
  -8  -9   7       13.15        8.34      5.61 o 
  -7  -9   7       16.79       10.47      4.58 o 
  -6  -9   7      104.96      102.89      5.57 o 
  -5  -9   7        0.39       -3.30      2.60 o 
  -4  -9   7        1.85        0.22      2.59 o 
  -3  -9   7       65.48       63.13      4.31 o 
  -2  -9   7        3.42        3.29      1.99 o 
  -1  -9   7       37.90       29.30      2.28 o 
   0  -9   7       55.58       56.86      2.51 o 
   1  -9   7        7.05        8.37      1.81 o 
   2  -9   7      176.13      161.12      4.36 o 
   3  -9   7       95.83       89.08      3.99 o 
   4  -9   7        5.04        3.93      2.20 o 
   5  -9   7        2.94        2.89      2.16 o 
   6  -9   7       22.61       18.94      2.91 o 
   7  -9   7       36.75       42.27      3.70 o 
   8  -9   7        0.02        0.27      2.22 o 
   9  -9   7       12.39       15.60      3.18 o 
  10  -9   7        6.90        6.82      3.11 o 
  11  -9   7        4.19        5.98      3.10 o 
  12  -9   7        5.73       10.48      4.79 o 
 -10  -8   7        2.60        5.74      7.40 o 
  -9  -8   7        3.99        0.93      5.21 o 
  -8  -8   7        9.51        8.88      7.58 o 
  -7  -8   7       34.67       47.57      7.97 o 
  -6  -8   7       10.43        6.42      3.21 o 
  -5  -8   7      118.74      124.04      5.49 o 
  -4  -8   7        0.24        1.66      3.83 o 
  -3  -8   7     1405.72     1149.68     19.26 o 
  -2  -8   7      313.35      283.53      6.49 o 
  -1  -8   7       45.65       46.29      2.21 o 
   0  -8   7        0.01       -0.77      1.13 o 
   1  -8   7      213.69      187.02      4.45 o 
   2  -8   7      133.41      133.51      3.39 o 
   3  -8   7      411.73      436.99      8.20 o 
   4  -8   7      315.08      296.09      6.66 o 
   5  -8   7       95.75       90.17      3.95 o 
   6  -8   7        2.06        2.54      1.96 o 
   7  -8   7       14.22       15.87      2.75 o 
   8  -8   7        0.43        2.83      2.16 o 
   9  -8   7       59.82       85.34      5.01 o 
  10  -8   7       14.98       11.44      3.16 o 
  11  -8   7        6.09        2.54      2.95 o 
  12  -8   7        6.43       10.50      5.36 o 
 -11  -7   7        2.87        2.18      5.25 o 
 -10  -7   7       24.41       17.39      5.58 o 
  -9  -7   7       20.32       22.75      5.43 o 
  -8  -7   7        0.03       -3.87      3.78 o 
  -7  -7   7        1.22       -2.87      3.25 o 
  -6  -7   7       44.48       44.97      3.41 o 
  -5  -7   7        7.47        4.91      2.55 o 
  -4  -7   7      148.32      131.94      8.88 o 
  -3  -7   7        2.83        2.21      1.72 o 
  -2  -7   7       64.62       77.49      2.67 o 
  -1  -7   7      109.91       87.49      4.03 o 
   0  -7   7       40.13       47.88      2.80 o 
   1  -7   7        7.95        8.93      1.56 o 
   2  -7   7       18.81       20.05      1.53 o 
   3  -7   7      246.16      217.89      3.86 o 
   4  -7   7        2.35        3.01      1.48 o 
   5  -7   7      215.70      231.16      5.22 o 
   6  -7   7      148.99      120.74      5.50 o 
   7  -7   7        0.10       -1.43      2.43 o 
   8  -7   7       18.24       22.15      2.95 o 
   9  -7   7       30.02       38.74      4.68 o 
  10  -7   7       46.97       68.30      4.67 o 
  11  -7   7       41.02       37.01      4.24 o 
  12  -7   7        1.62        1.78      3.75 o 
 -11  -6   7       18.28       19.14      5.65 o 
 -10  -6   7        0.47       -1.71      4.64 o 
  -9  -6   7       11.31        4.00      5.22 o 
  -8  -6   7       52.60       74.65      5.21 o 
  -7  -6   7       11.55        9.70      2.60 o 
  -6  -6   7        0.95        1.05      2.39 o 
  -5  -6   7      371.48      265.62      6.31 o 
  -4  -6   7      232.82      220.61      5.91 o 
  -3  -6   7        0.56       -0.92      1.06 o 
  -2  -6   7      188.77      208.80      2.87 o 
  -1  -6   7       87.29       91.62      1.79 o 
   0  -6   7       30.40       21.06      1.23 o 
   1  -6   7     1212.23     1271.55     11.02 o 
   2  -6   7      108.44       95.29      2.28 o 
   3  -6   7        1.14        2.79      0.99 o 
   4  -6   7      207.13      203.61      3.81 o 
   5  -6   7      279.09      281.58      5.69 o 
   6  -6   7        9.48        4.65      2.22 o 
   7  -6   7       11.76        4.48      1.79 o 
   8  -6   7       18.02       17.90      2.77 o 
   9  -6   7       15.09        6.77      2.96 o 
  10  -6   7       56.35       62.26      4.44 o 
  11  -6   7      135.39      124.40      7.94 o 
  12  -6   7      105.88      102.02     12.71 o 
  13  -6   7        0.00        3.54      3.07 o 
 -11  -5   7        0.10       -5.50      3.09 o 
 -10  -5   7        4.27       -1.19      3.12 o 
  -9  -5   7       59.72       68.11      4.54 o 
  -8  -5   7        0.14        0.13      1.98 o 
  -7  -5   7       10.71       10.43      2.89 o 
  -6  -5   7        2.57        0.45      1.64 o 
  -5  -5   7        4.52        8.55      1.46 o 
  -4  -5   7       22.83       50.05      2.39 o 
  -3  -5   7      398.39      361.52      4.44 o 
  -2  -5   7       25.46       29.12      1.19 o 
  -1  -5   7      371.63      357.21      3.43 o 
   0  -5   7       68.31       85.84      1.65 o 
   1  -5   7       42.49       61.17      1.31 o 
   2  -5   7      575.33      588.78      5.95 o 
   3  -5   7       34.74       38.01      1.64 o 
   4  -5   7       51.85       39.86      1.69 o 
   5  -5   7      166.46      172.98      3.95 o 
   6  -5   7        1.50        1.00      1.40 o 
   7  -5   7       15.66       12.04      1.93 o 
   8  -5   7       52.43       46.81      6.31 o 
   9  -5   7        9.89        5.11      2.29 o 
  10  -5   7       10.11        9.21      2.69 o 
  11  -5   7      352.65      374.10     12.52 o 
  12  -5   7       13.85       22.43      6.42 o 
  13  -5   7        0.09        2.41      2.93 o 
 -12  -4   7       16.13       18.83      6.85 o 
 -11  -4   7       34.14       35.92      5.09 o 
 -10  -4   7       38.92       54.61      5.14 o 
  -9  -4   7        3.39        4.05      2.53 o 
  -8  -4   7       42.26       45.68      3.13 o 
  -7  -4   7        3.76        3.35      1.91 o 
  -6  -4   7       17.42       17.03      2.20 o 
  -5  -4   7       69.12       73.75      2.53 o 
  -4  -4   7        1.65        0.53      0.87 o 
  -3  -4   7       21.50       18.42      1.11 o 
  -2  -4   7        6.62        3.20      0.57 o 
  -1  -4   7     1122.97     1161.84      8.81 o 
   0  -4   7        1.47        1.52      0.49 o 
   1  -4   7       30.65       26.72      0.85 o 
   2  -4   7      136.19      142.19      1.77 o 
   3  -4   7       76.53       84.86      2.51 o 
   4  -4   7       67.10       75.50      1.97 o 
   5  -4   7      948.81      966.87      9.45 o 
   6  -4   7      865.93      866.34     10.52 o 
   7  -4   7      409.95      364.13      6.57 o 
   8  -4   7      527.58      549.61      8.71 o 
   9  -4   7       82.18       76.81      3.65 o 
  10  -4   7      247.22      248.89      6.96 o 
  11  -4   7       34.16       31.56      3.75 o 
  12  -4   7        1.34        2.83      2.67 o 
  13  -4   7       41.23       48.77      4.79 o 
 -12  -3   7        5.96       10.36      4.32 o 
 -11  -3   7       23.18       17.04      5.17 o 
 -10  -3   7       55.81       62.99      5.07 o 
  -9  -3   7       11.43       22.68      5.65 o 
  -8  -3   7        7.75        5.76      2.35 o 
  -7  -3   7      100.62       75.69      3.40 o 
  -6  -3   7      264.32      196.69      4.37 o 
  -5  -3   7       12.29       10.90      1.45 o 
  -4  -3   7      513.51      490.77      5.37 o 
  -3  -3   7        0.22        0.02      0.75 o 
  -2  -3   7      544.58      533.66      4.77 o 
  -1  -3   7       37.27       52.10      1.27 o 
   0  -3   7     1661.13     1788.85     15.47 o 
   1  -3   7      244.07      270.26      2.53 o 
   2  -3   7       46.80       39.29      1.05 o 
   3  -3   7     1123.39     1074.91      7.93 o 
   4  -3   7     1189.77     1247.13     10.20 o 
   5  -3   7       36.60       45.22      2.08 o 
   6  -3   7        0.09        1.74      1.06 o 
   7  -3   7       56.38       42.53      2.94 o 
   8  -3   7        0.74        1.38      1.36 o 
   9  -3   7      133.59      115.02      3.67 o 
  10  -3   7       28.60       29.47      3.99 o 
  11  -3   7       26.14       25.28      3.93 o 
  12  -3   7        0.02       -2.14      2.14 o 
  13  -3   7        0.20        3.58      3.16 o 
  14  -3   7        5.80        2.28      3.17 o 
 -12  -2   7        7.45        5.89      3.79 o 
 -11  -2   7       33.26       32.86      5.47 o 
 -10  -2   7        0.03        1.39      2.79 o 
  -9  -2   7       25.70       29.35      5.87 o 
  -8  -2   7       14.77        8.24      3.31 o 
  -7  -2   7       28.78       34.22      2.57 o 
  -6  -2   7        3.90        3.08      1.23 o 
  -5  -2   7      134.82      123.34      2.90 o 
  -4  -2   7      158.77      175.57      3.22 o 
  -3  -2   7      327.57      318.61      3.46 o 
  -2  -2   7      321.47      240.79      2.62 o 
  -1  -2   7       14.70       20.84      0.96 o 
   0  -2   7      277.15      239.23      2.65 o 
   1  -2   7      251.28      265.76      2.80 o 
   2  -2   7        8.65       10.38      0.60 o 
   3  -2   7     2006.33     2319.01     15.11 o 
   4  -2   7       83.13      109.15      1.99 o 
   5  -2   7       12.97       16.45      1.10 o 
   6  -2   7       26.42       23.23      1.45 o 
   7  -2   7      612.92      552.39      6.65 o 
   8  -2   7        4.57        6.51      1.42 o 
   9  -2   7      862.93      816.22     10.70 o 
  10  -2   7        8.92        1.32      2.12 o 
  11  -2   7       28.21       27.96      3.16 o 
  12  -2   7       12.65        9.60      2.82 o 
  13  -2   7       19.40       25.07      3.56 o 
  14  -2   7        1.32        3.46      2.93 o 
 -12  -1   7       12.05       11.74      4.43 o 
 -11  -1   7        1.22        2.42      2.74 o 
 -10  -1   7        2.29        0.27      2.59 o 
  -9  -1   7       40.73       34.23      3.54 o 
  -8  -1   7       62.22       43.43      2.75 o 
  -7  -1   7       25.95       28.18      2.31 o 
  -6  -1   7        0.09        0.40      1.27 o 
  -5  -1   7      177.25      163.54      3.16 o 
  -4  -1   7      126.33      124.12      2.61 o 
  -3  -1   7       29.07       28.31      1.34 o 
  -2  -1   7       15.03       15.67      0.84 o 
  -1  -1   7       17.92        9.22      0.61 o 
   0  -1   7      291.29      304.01      2.95 o 
   1  -1   7        8.52       10.25      0.58 o 
   2  -1   7     4657.06     5265.77     32.47 o 
   3  -1   7      270.14      336.24      3.22 o 
   4  -1   7        0.16        2.71      0.58 o 
   5  -1   7      204.88      214.85      2.89 o 
   6  -1   7       38.53       31.78      1.34 o 
   7  -1   7      293.98      260.94      4.65 o 
   8  -1   7       48.36       46.17      2.30 o 
   9  -1   7        5.54        1.88      1.70 o 
  10  -1   7        1.36       -0.79      1.69 o 
  11  -1   7      123.37      114.18      4.95 o 
  12  -1   7       77.04       69.49      7.51 o 
  13  -1   7        0.24       -0.64      2.51 o 
  14  -1   7       22.79       17.60      3.61 o 
 -12   0   7        1.02        2.10      5.38 o 
 -11   0   7        8.08        5.43      2.97 o 
 -10   0   7        5.94        3.07      2.66 o 
  -9   0   7       70.99       66.36      6.53 o 
  -8   0   7      227.42      211.97      4.89 o 
  -7   0   7        0.28        1.44      1.33 o 
  -6   0   7        7.63        3.31      1.32 o 
  -5   0   7       50.36       51.80      1.92 o 
  -4   0   7        8.11       10.18      1.82 o 
  -3   0   7      224.95      182.13      3.74 o 
  -2   0   7     1231.57     1317.79     12.27 o 
  -1   0   7      117.29       98.84      1.54 o 
   0   0   7      387.90      423.24      3.69 o 
   1   0   7     1617.95     1997.45     12.91 o 
   2   0   7       15.22       11.87      0.63 o 
   3   0   7      174.33      170.04      2.02 o 
   4   0   7      793.41      732.40      5.70 o 
   5   0   7      634.88      672.89      5.25 o 
   6   0   7        0.01        1.62      0.78 o 
   7   0   7     1657.30     1560.90     13.69 o 
   8   0   7       29.46       24.55      1.60 o 
   9   0   7       10.19        7.91      1.70 o 
  10   0   7       40.27       34.00      2.94 o 
  11   0   7        2.91       -0.42      2.23 o 
  12   0   7        3.19        0.96      2.39 o 
  13   0   7        2.62        2.53      2.75 o 
  14   0   7       35.10       37.65      4.58 o 
 -12   1   7       60.28       52.84      4.76 o 
 -11   1   7       45.83       52.33      4.48 o 
 -10   1   7        1.72        1.34      3.60 o 
  -9   1   7       78.98       77.46      3.45 o 
  -8   1   7       21.25       20.45      2.05 o 
  -7   1   7        7.73        2.27      1.41 o 
  -6   1   7        4.39        2.81      1.23 o 
  -5   1   7       81.97      100.40      2.33 o 
  -4   1   7      304.06      339.95      4.65 o 
  -3   1   7      704.52      817.90      8.94 o 
  -2   1   7      154.20      160.43      2.38 o 
  -1   1   7       89.45      110.62      1.75 o 
   0   1   7      254.54      303.04      3.27 o 
   1   1   7      242.77      314.11      3.08 o 
   2   1   7     2440.06     2707.17     17.79 o 
   3   1   7       39.48       28.62      1.02 o 
   4   1   7       50.41       46.41      1.33 o 
   5   1   7        7.47        2.39      0.58 o 
   6   1   7       12.58       10.63      0.76 o 
   7   1   7       17.78       17.19      1.31 o 
   8   1   7      295.55      273.32      4.17 o 
   9   1   7      188.10      181.71      3.99 o 
  10   1   7      115.41       96.73      3.30 o 
  11   1   7       29.66       21.63      2.98 o 
  12   1   7       45.06       31.67      3.57 o 
  13   1   7       91.55      108.19      5.61 o 
  14   1   7        0.29       -1.37      3.39 o 
 -12   2   7        1.56       -0.53      3.69 o 
 -11   2   7       17.76       23.56      3.75 o 
 -10   2   7       16.79       11.95      4.66 o 
  -9   2   7        0.88        1.66      1.67 o 
  -8   2   7       34.37       27.77      2.16 o 
  -7   2   7      157.74      142.99      3.56 o 
  -6   2   7      105.12      103.75      2.87 o 
  -5   2   7      251.53      284.76      4.55 o 
  -4   2   7      104.88      126.41      2.81 o 
  -3   2   7      209.63      272.59      3.63 o 
  -2   2   7       87.73       76.31      1.75 o 
  -1   2   7        1.35        1.59      0.53 o 
   0   2   7      583.33      643.66      6.99 o 
   1   2   7        0.95        2.82      0.51 o 
   2   2   7        2.52        4.15      0.57 o 
   3   2   7      149.62      172.17      2.22 o 
   4   2   7       72.48       99.76      1.98 o 
   5   2   7       24.24       16.94      1.03 o 
   6   2   7       21.73       21.50      1.03 o 
   7   2   7      397.68      382.94      4.48 o 
   8   2   7       93.25       84.21      2.65 o 
   9   2   7      261.54      261.67      4.80 o 
  10   2   7       93.91       85.48      3.17 o 
  11   2   7       72.30       63.30      3.26 o 
  12   2   7       50.20       53.73      4.20 o 
  13   2   7       27.93       24.66      3.59 o 
  14   2   7       90.62       89.29      8.06 o 
 -12   3   7       56.69       71.58      7.89 o 
 -11   3   7        5.43        7.32      2.88 o 
 -10   3   7       10.45        8.39      2.41 o 
  -9   3   7       76.25       73.63      4.31 o 
  -8   3   7        2.80        1.37      1.39 o 
  -7   3   7      117.66       88.38      2.79 o 
  -6   3   7       25.67       34.77      1.70 o 
  -5   3   7       49.71       63.79      2.45 o 
  -4   3   7      125.54      143.15      2.91 o 
  -3   3   7       69.69       79.20      1.98 o 
  -2   3   7       85.78      101.69      1.99 o 
  -1   3   7      465.87      558.44      6.89 o 
   0   3   7     2149.77     2517.06     29.58 o 
   1   3   7      259.74      306.19      3.31 o 
   2   3   7     1450.67     1495.38     11.21 o 
   3   3   7      169.48      164.16      2.26 o 
   4   3   7      184.92      230.79      2.80 o 
   5   3   7      221.68      233.06      2.84 o 
   6   3   7        1.83        0.94      0.72 o 
   7   3   7       73.91       68.01      2.12 o 
   8   3   7      301.78      313.46      4.41 o 
   9   3   7        7.19        4.59      1.46 o 
  10   3   7      374.02      344.81      5.90 o 
  11   3   7      116.47      115.80      4.06 o 
  12   3   7       59.49       62.35      3.95 o 
  13   3   7        4.09        6.67      3.05 o 
  14   3   7        0.00        4.21      3.03 o 
 -12   4   7      152.11      165.01      6.71 o 
 -11   4   7        6.65        8.54      2.82 o 
 -10   4   7       93.11       77.42      4.04 o 
  -9   4   7      122.90      111.33      3.59 o 
  -8   4   7       16.97       12.05      1.83 o 
  -7   4   7        8.83       14.88      1.86 o 
  -6   4   7      171.63      198.57      3.89 o 
  -5   4   7       11.83       14.21      1.64 o 
  -4   4   7       16.49       27.34      1.40 o 
  -3   4   7      181.22      205.44      2.96 o 
  -2   4   7       14.95       25.58      1.75 o 
  -1   4   7     1870.62     2137.59     24.04 o 
   0   4   7     2248.44     2532.30     24.43 o 
   1   4   7     2534.61     2576.83     25.65 o 
   2   4   7      255.53      248.77      2.59 o 
   3   4   7      244.83      238.40      2.79 o 
   4   4   7        2.11        9.34      0.98 o 
   5   4   7      121.70      122.31      2.33 o 
   6   4   7        2.57       -0.46      0.66 o 
   7   4   7        4.40        8.05      1.28 o 
   8   4   7       72.65       65.69      2.27 o 
   9   4   7       50.72       39.19      2.29 o 
  10   4   7       19.26        8.92      1.80 o 
  11   4   7       19.14       26.37      2.61 o 
  12   4   7       48.95       59.45      4.98 o 
  13   4   7       94.85       97.22      5.37 o 
  14   4   7       34.96       25.91      6.98 o 
 -12   5   7       19.89       22.86      3.63 o 
 -11   5   7       30.52       29.64      3.62 o 
 -10   5   7        0.48       -1.97      1.95 o 
  -9   5   7        3.92       -0.24      1.39 o 
  -8   5   7        1.93        0.63      1.60 o 
  -7   5   7       57.93       50.36      2.57 o 
  -6   5   7       35.42       30.46      1.71 o 
  -5   5   7       45.52       49.69      4.84 o 
  -4   5   7      112.93      100.79      3.14 o 
  -3   5   7        3.01        0.46      0.78 o 
  -2   5   7     1124.23     1277.74     11.28 o 
  -1   5   7     1069.40     1170.80     12.73 o 
   0   5   7       56.45       57.04      1.38 o 
   1   5   7      359.12      378.69      3.99 o 
   2   5   7        7.10        5.37      0.66 o 
   3   5   7      478.84      508.51      4.33 o 
   4   5   7      129.15      121.49      2.02 o 
   5   5   7        4.50       15.48      1.02 o 
   6   5   7        4.96        8.15      1.10 o 
   7   5   7      193.39      189.94      3.39 o 
   8   5   7      273.92      242.31      4.28 o 
   9   5   7      141.96      136.29      3.27 o 
  10   5   7       15.13        9.78      1.98 o 
  11   5   7        9.09        8.08      3.78 o 
  12   5   7        2.34        6.34      4.73 o 
  13   5   7       13.94        5.61      3.77 o 
  14   5   7       24.69       76.54     14.48 o 
 -12   6   7        6.56        2.88      2.89 o 
 -11   6   7        0.65        1.20      2.44 o 
 -10   6   7       15.76       13.36      2.51 o 
  -9   6   7        1.80        0.63      1.71 o 
  -8   6   7       72.57       73.33      3.14 o 
  -7   6   7      203.56      183.76      4.53 o 
  -6   6   7        8.76       10.89      2.11 o 
  -5   6   7      354.87      372.25      7.89 o 
  -4   6   7       63.26       68.62      3.24 o 
  -3   6   7      136.70      139.59      4.01 o 
  -2   6   7      205.99      222.63      3.93 o 
  -1   6   7        5.34        2.09      0.76 o 
   0   6   7        2.91        0.34      0.55 o 
   1   6   7       12.16       21.64      0.97 o 
   2   6   7      972.79     1161.23      9.97 o 
   3   6   7        4.71       14.98      0.94 o 
   4   6   7     1634.31     1690.26     13.19 o 
   5   6   7      114.25      122.79      2.17 o 
   6   6   7        2.55        2.08      1.00 o 
   7   6   7        9.37       13.49      2.10 o 
   8   6   7       46.35       48.39      2.50 o 
   9   6   7        0.09       -0.15      1.63 o 
  10   6   7        8.31       11.24      2.32 o 
  11   6   7       66.55       82.36      5.56 o 
  12   6   7       11.99       13.83      3.88 o 
  13   6   7      160.66      153.09     12.02 o 
 -12   7   7       11.35        7.97      2.98 o 
 -11   7   7        1.87        1.67      2.39 o 
 -10   7   7        0.44        0.52      1.99 o 
  -9   7   7        1.57        4.07      2.50 o 
  -8   7   7        7.37       10.06      1.67 o 
  -7   7   7       92.11       91.58      4.89 o 
  -6   7   7      111.67      107.47      4.02 o 
  -5   7   7      333.97      356.57      6.44 o 
  -4   7   7        0.77        0.58      1.33 o 
  -3   7   7        4.18        8.93      1.64 o 
  -2   7   7      107.47      106.28      2.79 o 
  -1   7   7      114.78      111.54      2.58 o 
   0   7   7      132.65      145.12      2.44 o 
   1   7   7      256.43      241.85      3.23 o 
   2   7   7        9.22        6.38      0.87 o 
   3   7   7     1670.46     1877.32     15.48 o 
   4   7   7       73.70       81.39      1.99 o 
   5   7   7        5.56        0.92      1.04 o 
   6   7   7        8.38       10.25      1.54 o 
   7   7   7      167.80      149.10      4.63 o 
   8   7   7      343.68      305.80      5.87 o 
   9   7   7        0.40       -2.51      1.68 o 
  10   7   7       18.06       16.80      2.53 o 
  11   7   7       23.12       16.88      3.39 o 
  12   7   7       23.20       27.86      3.97 o 
  13   7   7       32.80       46.57      7.41 o 
 -11   8   7        7.64       12.58      5.43 o 
 -10   8   7        8.01        3.97      1.98 o 
  -9   8   7       32.23       28.74      2.39 o 
  -8   8   7        0.03       -2.46      2.52 o 
  -7   8   7       42.66       39.25      3.73 o 
  -6   8   7        3.87        5.22      1.88 o 
  -5   8   7      136.91      125.70      4.97 o 
  -4   8   7      184.48      198.11      6.42 o 
  -3   8   7      380.12      413.54      6.99 o 
  -2   8   7      448.72      435.73      6.94 o 
  -1   8   7        0.41        1.40      0.92 o 
   0   8   7      189.15      206.40      3.17 o 
   1   8   7      173.57      179.45      2.82 o 
   2   8   7      200.88      220.62      3.14 o 
   3   8   7      277.01      284.89      6.49 o 
   4   8   7       29.17       23.41      2.32 o 
   5   8   7      377.57      386.30      4.88 o 
   6   8   7      330.30      285.30      4.69 o 
   7   8   7      204.96      143.90      4.47 o 
   8   8   7        0.00       -1.79      1.95 o 
   9   8   7      170.10      139.96      5.12 o 
  10   8   7        0.08        0.75      2.42 o 
  11   8   7       15.41       18.78      3.94 o 
  12   8   7       11.33       10.79      4.10 o 
  13   8   7        0.79       -0.09      9.04 o 
 -11   9   7       29.25       21.17      5.93 o 
 -10   9   7        0.73        4.43      3.66 o 
  -9   9   7       44.66       55.86      6.41 o 
  -8   9   7       21.07       18.31      3.46 o 
  -7   9   7       11.02        8.09      2.80 o 
  -6   9   7      108.65      103.71      4.08 o 
  -5   9   7       55.41       54.30      3.02 o 
  -4   9   7      314.73      316.09      7.20 o 
  -3   9   7        1.32        7.36      2.09 o 
  -2   9   7       83.95       89.20      3.66 o 
  -1   9   7      789.13      762.63      9.60 o 
   0   9   7       35.29       24.34      1.63 o 
   1   9   7      101.21      123.94      4.40 o 
   2   9   7        9.35       19.29      1.56 o 
   3   9   7      185.46      160.35      3.31 o 
   4   9   7      381.16      348.35      5.56 o 
   5   9   7       20.13       25.03      1.80 o 
   6   9   7      739.72      630.79      8.40 o 
   7   9   7      104.91      100.52      4.42 o 
   8   9   7        3.77        1.62      2.28 o 
   9   9   7       22.39       25.00      3.19 o 
  10   9   7       21.86       26.05      3.42 o 
  11   9   7       53.25       48.45      4.00 o 
  12   9   7        0.18        1.99      3.97 o 
 -11  10   7        9.45       17.74      7.48 o 
 -10  10   7        0.83       -0.62      3.45 o 
  -9  10   7       23.02       22.09      4.02 o 
  -8  10   7        3.62        6.01      2.98 o 
  -7  10   7        0.07       -0.62      4.69 o 
  -6  10   7      111.92      127.85      5.07 o 
  -5  10   7       59.89       63.40      3.67 o 
  -4  10   7      386.78      370.37      9.41 o 
  -3  10   7        7.83        9.72      2.65 o 
  -2  10   7        0.27        2.30      1.60 o 
  -1  10   7        8.54       12.19      1.44 o 
   0  10   7      633.48      636.49     10.03 o 
   1  10   7        7.94        2.43      1.36 o 
   2  10   7      114.52      117.10      3.42 o 
   3  10   7       55.89       57.45      2.69 o 
   4  10   7        5.08        3.80      1.88 o 
   5  10   7      470.18      418.68      7.09 o 
   6  10   7        2.96       -0.21      1.54 o 
   7  10   7       94.68       90.40      6.72 o 
   8  10   7        7.87        2.94      2.52 o 
   9  10   7        0.23        0.81      4.70 o 
  10  10   7        0.26       -1.94      3.03 o 
  11  10   7       50.88       53.67      4.38 o 
  12  10   7       89.95       93.98      6.66 o 
 -10  11   7       11.94       20.28      6.28 o 
  -9  11   7       49.77       67.31     10.19 o 
  -8  11   7        5.49        6.40      4.91 o 
  -7  11   7       53.30       56.87      5.17 o 
  -6  11   7       17.54       13.50      2.75 o 
  -5  11   7        4.76        6.95      4.84 o 
  -4  11   7        0.65       -0.21      3.01 o 
  -3  11   7        9.61       -1.57      2.64 o 
  -2  11   7      208.80      180.34      7.01 o 
  -1  11   7      115.61      117.96      3.08 o 
   0  11   7        6.50        6.20      1.62 o 
   1  11   7      387.70      370.86      8.35 o 
   2  11   7      288.44      265.37      5.81 o 
   3  11   7      155.29      155.14      5.28 o 
   4  11   7      444.85      404.39      6.92 o 
   5  11   7      268.00      258.08      5.60 o 
   6  11   7       35.41       37.75      3.16 o 
   7  11   7        5.41        2.24      2.51 o 
   8  11   7       24.01       20.97      4.06 o 
   9  11   7       29.06       29.28      4.69 o 
  10  11   7        1.26       -0.28      3.09 o 
  11  11   7        3.22        7.40      3.35 o 
  12  11   7        8.01       12.84     12.76 o 
  -5  12   7       31.83       42.56      8.26 o 
  -4  12   7        3.03        2.25      5.54 o 
  -3  12   7       12.25       12.57      1.80 o 
  -2  12   7      223.84      225.65      5.14 o 
  -1  12   7      289.67      281.13      8.61 o 
   0  12   7      133.42      128.33      4.09 o 
   1  12   7       25.73       29.58      2.49 o 
   2  12   7        3.59        3.75      1.83 o 
   3  12   7      248.63      226.53      5.95 o 
   4  12   7       78.72       77.79      3.41 o 
   5  12   7      100.28       96.24      4.20 o 
   6  12   7       94.10       96.31      4.40 o 
   7  12   7       65.94       78.54      6.37 o 
   8  12   7        5.88        9.01      3.52 o 
   9  12   7       35.19       42.38      3.97 o 
  10  12   7       16.39       12.85      3.57 o 
  11  12   7        2.04        6.76      4.26 o 
  -4  13   7       44.81       44.65      8.68 o 
  -3  13   7       84.95       92.74      3.92 o 
  -2  13   7       30.88       21.73      3.07 o 
  -1  13   7       30.34       33.89      3.00 o 
   0  13   7       89.86       83.27      5.46 o 
   1  13   7        5.13        4.09      2.22 o 
   2  13   7        2.73       -0.77      2.10 o 
   3  13   7        0.73        4.98      2.25 o 
   4  13   7        1.68        4.82      2.27 o 
   5  13   7       54.11       58.43      3.64 o 
   6  13   7        0.47        0.98      2.25 o 
   7  13   7       10.97        8.88      3.56 o 
   8  13   7       11.63       19.68      4.13 o 
   9  13   7        6.04       19.51      4.59 o 
  10  13   7       34.15       38.92      5.00 o 
  -4  14   7        1.78       -1.32      1.93 o 
  -3  14   7        1.76       -0.68      4.47 o 
  -2  14   7       92.57       92.04      6.87 o 
  -1  14   7       23.07       28.83      6.01 o 
   0  14   7       32.61       26.06      3.33 o 
   1  14   7        2.04        1.67      2.39 o 
   2  14   7        0.15        2.45      3.71 o 
   3  14   7       19.85       20.68      3.52 o 
   4  14   7       71.19       58.50      4.89 o 
   5  14   7        0.38       -0.24      2.58 o 
   6  14   7        3.28       -0.05      2.74 o 
   7  14   7        0.04       -4.07      4.21 o 
   8  14   7       21.31       32.53      6.04 o 
   9  14   7       47.34       53.05      6.58 o 
  10  14   7        0.38        1.56     14.09 o 
  -5  15   7       82.67       75.81     10.40 o 
  -4  15   7       25.09       27.26      5.72 o 
  -3  15   7       65.57       78.12      7.45 o 
  -2  15   7       19.95       16.26      8.36 o 
  -1  15   7       22.53       21.55      4.39 o 
   0  15   7        1.39        0.67      2.54 o 
   1  15   7       20.02       17.90      3.48 o 
   2  15   7       12.85       12.98      3.51 o 
   3  15   7        5.76        5.73      4.44 o 
   4  15   7        6.81        3.99      3.20 o 
   5  15   7       13.43        9.81      3.25 o 
   6  15   7       63.67       58.79      5.61 o 
   7  15   7        3.12        4.65      4.80 o 
   8  15   7      150.98      195.56     19.16 o 
   9  15   7       26.44       36.19      6.26 o 
  -6  16   7        4.65        0.16      7.27 o 
  -5  16   7        5.18        3.86      2.65 o 
  -4  16   7       34.88       38.66      4.65 o 
  -3  16   7       41.53       48.11      4.46 o 
  -2  16   7        2.16        0.06      8.73 o 
  -1  16   7       58.50       53.81      4.68 o 
   0  16   7       40.99       52.86      6.56 o 
   1  16   7       63.24       73.04      5.49 o 
   2  16   7       19.66       10.50      3.53 o 
   3  16   7       10.49        1.10      3.24 o 
   4  16   7       94.57       72.11      5.96 o 
   5  16   7        1.03        8.93      5.96 o 
   6  16   7       72.55       95.04      8.27 o 
   7  16   7       21.30        8.54      5.86 o 
   8  16   7       11.13       21.82      7.40 o 
  -5  17   7       23.63       27.44      3.76 o 
  -4  17   7       38.19       58.75      7.61 o 
  -3  17   7        1.00        2.23      3.03 o 
  -2  17   7        1.25        3.83      5.33 o 
  -1  17   7        3.61        4.48      3.42 o 
   0  17   7        4.07        9.59      4.60 o 
   1  17   7       51.57       45.01      5.06 o 
   2  17   7        1.58       -0.73      6.48 o 
   3  17   7       13.53        9.88      3.88 o 
   4  17   7        5.82        6.91      3.92 o 
   5  17   7        1.64        0.88      3.73 o 
   6  17   7        7.42       12.39      5.86 o 
  -3  18   7        2.62        5.26      3.52 o 
  -2  18   7       21.13       21.86      5.31 o 
  -1  18   7       12.84        7.93      3.79 o 
   0  18   7       48.39       27.87      4.70 o 
   1  18   7       11.41       12.84      4.08 o 
   2  18   7        0.11        1.03      3.73 o 
   3  18   7       22.54       17.32      4.51 o 
   4  18   7       59.68       52.40      8.16 o 
  -2 -15   8       22.54       36.65      8.57 o 
  -1 -15   8        2.80        6.80      6.90 o 
   0 -15   8        1.16        3.13      3.97 o 
   1 -15   8       16.32       13.87      3.83 o 
   2 -15   8       15.19       13.96      3.93 o 
   3 -15   8       48.85       56.59      4.29 o 
   4 -15   8        0.01        0.13      2.85 o 
   5 -15   8       15.89       14.89      4.03 o 
  -4 -14   8       19.07        9.88      7.32 o 
  -3 -14   8       36.44       23.11      7.89 o 
  -2 -14   8       19.38       28.48      9.20 o 
  -1 -14   8       87.51       94.96      8.69 o 
   0 -14   8       24.88       19.17      7.69 o 
   1 -14   8        0.05       -2.34      3.88 o 
   2 -14   8       16.22       16.00      3.63 o 
   3 -14   8       34.32       40.48      6.21 o 
   4 -14   8        7.74        6.28      3.39 o 
   5 -14   8        6.33        6.05      3.56 o 
   6 -14   8       99.85       85.22      5.92 o 
   7 -14   8        6.04       10.80      3.67 o 
  -6 -13   8       18.44       14.43      6.54 o 
  -5 -13   8       70.02       85.74     10.19 o 
  -4 -13   8       15.94        5.30      5.54 o 
  -3 -13   8       16.44       18.01      8.31 o 
  -2 -13   8       14.71       11.79      5.48 o 
  -1 -13   8        6.63        1.35      4.80 o 
   0 -13   8        0.03        3.18      2.55 o 
   1 -13   8        8.66        0.14      4.00 o 
   2 -13   8       39.43       49.30      4.19 o 
   3 -13   8       15.57       11.96      3.51 o 
   4 -13   8       12.53       11.50      5.94 o 
   5 -13   8       52.45       64.04      5.22 o 
   6 -13   8        1.92        1.00      5.98 o 
   7 -13   8       55.95       44.76      5.58 o 
   8 -13   8        3.28        2.35      3.35 o 
  -7 -12   8        5.26       -1.78      3.84 o 
  -6 -12   8       73.87      106.29      7.07 o 
  -5 -12   8      122.57      117.35     10.56 o 
  -4 -12   8       35.93       41.39      6.30 o 
  -3 -12   8       45.51       39.05      6.15 o 
  -2 -12   8       25.91       25.84      5.57 o 
  -1 -12   8       14.57       13.97      4.36 o 
   0 -12   8        0.97        4.54      2.39 o 
   1 -12   8       45.25       38.70      2.92 o 
   2 -12   8       12.53        7.70      2.28 o 
   3 -12   8      107.07      100.03      7.66 o 
   4 -12   8       98.29       99.55      5.57 o 
   5 -12   8        5.68       12.35      3.44 o 
   6 -12   8       54.04       41.14      4.40 o 
   7 -12   8       20.62       21.17      6.74 o 
   8 -12   8        4.36       13.08      3.61 o 
   9 -12   8        1.82        2.80      3.38 o 
  -8 -11   8        1.67       -9.19     10.80 o 
  -7 -11   8       60.37       78.91      5.85 o 
  -6 -11   8       54.30       75.47      5.74 o 
  -5 -11   8        2.40       -6.41      3.26 o 
  -4 -11   8        0.37       -5.35      3.08 o 
  -3 -11   8        8.40       16.28      4.68 o 
  -2 -11   8       47.01       55.99      6.95 o 
  -1 -11   8        1.08        1.08      2.09 o 
   0 -11   8       80.60       80.77      5.12 o 
   1 -11   8        2.23        2.74      1.87 o 
   2 -11   8        5.08        4.97      2.65 o 
   3 -11   8      161.11      159.22     10.06 o 
   4 -11   8       57.97       50.28      4.27 o 
   5 -11   8      184.89      183.71      6.84 o 
   6 -11   8       33.08       37.50      4.33 o 
   7 -11   8        2.17        0.73      2.78 o 
   8 -11   8        6.41        2.99      3.02 o 
   9 -11   8       13.27       20.77      3.85 o 
  10 -11   8        1.56       -0.09      3.15 o 
  -8 -10   8        0.50       -4.39      5.92 o 
  -7 -10   8       35.33       45.32      8.22 o 
  -6 -10   8       14.46       11.62      3.94 o 
  -5 -10   8        2.65        3.88      3.28 o 
  -4 -10   8        0.09       -1.50      3.23 o 
  -3 -10   8        9.48       12.59      3.63 o 
  -2 -10   8        0.38       -1.73      2.67 o 
  -1 -10   8      128.08      103.87      4.79 o 
   0 -10   8       70.55       66.41      3.30 o 
   1 -10   8        7.82        4.78      1.64 o 
   2 -10   8      163.08      170.42      5.15 o 
   3 -10   8      129.16      144.62      9.45 o 
   4 -10   8      388.30      377.91      9.26 o 
   5 -10   8      367.77      365.67      9.25 o 
   6 -10   8      123.06      110.59      6.55 o 
   7 -10   8       61.24       54.37      7.12 o 
   8 -10   8        1.75       -1.25      2.57 o 
   9 -10   8       25.27       27.15      3.99 o 
  10 -10   8        9.66        8.01      3.38 o 
  11 -10   8       36.43       42.77      6.51 o 
  -9  -9   8       62.37       67.05     11.95 o 
  -8  -9   8       52.46       63.01      8.01 o 
  -7  -9   8        1.62        1.03      2.93 o 
  -6  -9   8        9.46        9.52      3.43 o 
  -5  -9   8       18.45        8.20      3.18 o 
  -4  -9   8        2.24       -1.54      2.74 o 
  -3  -9   8       16.13       19.39      3.30 o 
  -2  -9   8       12.95       14.11      3.87 o 
  -1  -9   8       56.35       48.08      2.43 o 
   0  -9   8        0.04        0.87      1.38 o 
   1  -9   8      101.14       89.66      3.52 o 
   2  -9   8        1.01        1.03      1.90 o 
   3  -9   8      158.26      180.30      6.01 o 
   4  -9   8        0.20        1.55      2.13 o 
   5  -9   8       33.47       22.98      3.18 o 
   6  -9   8       58.44       50.61      4.01 o 
   7  -9   8        2.66       -0.42      2.27 o 
   8  -9   8       54.26       57.77      4.45 o 
   9  -9   8        5.72        1.23      2.66 o 
  10  -9   8       29.09       35.73      4.25 o 
  11  -9   8       13.02        9.20      3.49 o 
 -10  -8   8        4.87        8.17      6.50 o 
  -9  -8   8        0.31       -8.78      5.47 o 
  -8  -8   8        0.12        0.18      5.36 o 
  -7  -8   8        0.75        3.20      4.82 o 
  -6  -8   8        2.02       -1.73      2.63 o 
  -5  -8   8        1.05        1.07      2.53 o 
  -4  -8   8       76.36       84.44      4.83 o 
  -3  -8   8       19.25        9.46      2.83 o 
  -2  -8   8       14.64       10.43      2.84 o 
  -1  -8   8       57.07       51.99      2.39 o 
   0  -8   8      273.63      214.19      5.23 o 
   1  -8   8      594.26      600.59      8.96 o 
   2  -8   8        2.12        3.67      1.61 o 
   3  -8   8      247.43      260.21      6.57 o 
   4  -8   8      973.03      912.02     13.89 o 
   5  -8   8       10.10       11.02      2.46 o 
   6  -8   8        7.60        1.31      2.70 o 
   7  -8   8        0.23        0.06      1.99 o 
   8  -8   8       10.53        6.74      2.76 o 
   9  -8   8       15.59       18.69      3.16 o 
  10  -8   8      110.72      108.92     11.64 o 
  11  -8   8        2.91        2.81      4.08 o 
  12  -8   8       59.92       37.89      4.57 o 
 -10  -7   8        1.49        4.87     13.12 o 
  -9  -7   8       10.84       11.48      6.27 o 
  -8  -7   8       28.80       18.77      5.65 o 
  -7  -7   8       49.91       49.61      7.97 o 
  -6  -7   8        2.49        6.08      3.07 o 
  -5  -7   8       15.11        8.58      4.73 o 
  -4  -7   8       61.94       80.40      5.25 o 
  -3  -7   8      161.62      133.20      5.47 o 
  -2  -7   8      213.55      175.29      5.16 o 
  -1  -7   8        0.04       -0.98      1.29 o 
   0  -7   8        6.42        1.91      1.33 o 
   1  -7   8     2280.07     2310.65     25.05 o 
   2  -7   8        4.10        2.90      1.35 o 
   3  -7   8        9.36       11.48      1.53 o 
   4  -7   8       63.51       68.83      6.10 o 
   5  -7   8       14.82       18.34      2.34 o 
   6  -7   8       12.39        8.94      2.41 o 
   7  -7   8      116.65      107.77      5.44 o 
   8  -7   8      101.33      101.34      5.05 o 
   9  -7   8       12.37       10.31      2.95 o 
  10  -7   8       51.15       43.22      4.12 o 
  11  -7   8        6.17        4.17      3.61 o 
  12  -7   8        2.30        4.19      3.23 o 
 -11  -6   8        0.34       -2.50      6.20 o 
 -10  -6   8        0.02       -9.22      4.61 o 
  -9  -6   8       37.85       49.98      6.05 o 
  -8  -6   8        3.68       -1.29      5.12 o 
  -7  -6   8        3.73        2.35      2.75 o 
  -6  -6   8      102.70      105.34      3.78 o 
  -5  -6   8       28.23       31.33      2.89 o 
  -4  -6   8      248.36      224.04      5.29 o 
  -3  -6   8       16.71       20.18      2.13 o 
  -2  -6   8       88.49       76.40      2.25 o 
  -1  -6   8       18.75       19.17      1.80 o 
   0  -6   8       64.84       74.23      2.20 o 
   1  -6   8     1816.97     1798.71     14.96 o 
   2  -6   8        1.52        5.58      1.69 o 
   3  -6   8        0.36        0.42      1.15 o 
   4  -6   8       34.24       43.34      2.46 o 
   5  -6   8       19.16       15.39      2.00 o 
   6  -6   8      545.94      520.53      9.39 o 
   7  -6   8      266.06      234.24      6.10 o 
   8  -6   8       77.44       76.29      4.42 o 
   9  -6   8       68.61       72.06      4.47 o 
  10  -6   8       72.05       66.90      4.62 o 
  11  -6   8       21.27       25.27      5.80 o 
  12  -6   8       99.47       93.06     12.35 o 
  13  -6   8       40.18       46.90      7.36 o 
 -11  -5   8       24.42       23.41      4.21 o 
 -10  -5   8       43.97       45.91      4.60 o 
  -9  -5   8        0.26       -0.63      2.69 o 
  -8  -5   8        0.10       -0.66      2.12 o 
  -7  -5   8        8.98        8.31      2.25 o 
  -6  -5   8       35.85       39.13      2.88 o 
  -5  -5   8       29.62       22.14      2.42 o 
  -4  -5   8     1924.44     1597.61     15.02 o 
  -3  -5   8       82.18       76.40      2.81 o 
  -2  -5   8       83.12       78.23      2.33 o 
  -1  -5   8      887.56      989.26      7.96 o 
   0  -5   8      842.20      843.28      7.10 o 
   1  -5   8      557.28      539.95      4.83 o 
   2  -5   8      595.72      617.08      6.26 o 
   3  -5   8      233.79      234.16      3.68 o 
   4  -5   8      200.04      197.15      3.62 o 
   5  -5   8      385.45      351.84      6.04 o 
   6  -5   8      228.38      212.52      5.52 o 
   7  -5   8      331.51      311.23      6.44 o 
   8  -5   8        6.18       11.34      2.53 o 
   9  -5   8      117.14      104.63      9.83 o 
  10  -5   8        2.82        1.90      2.44 o 
  11  -5   8        2.42        3.09      2.68 o 
  12  -5   8        8.18        6.50      3.11 o 
  13  -5   8        1.33        3.84      4.82 o 
 -11  -4   8        4.88        6.80      4.13 o 
 -10  -4   8        7.21        8.51      3.75 o 
  -9  -4   8        0.12        1.19      2.56 o 
  -8  -4   8       41.21       39.78      3.32 o 
  -7  -4   8       28.85       28.93      2.69 o 
  -6  -4   8        2.54       -1.85      1.73 o 
  -5  -4   8      125.51      104.82      3.41 o 
  -4  -4   8       36.75       41.29      1.95 o 
  -3  -4   8       24.90       22.35      1.49 o 
  -2  -4   8       37.40       40.32      1.25 o 
  -1  -4   8      371.75      407.85      4.00 o 
   0  -4   8      198.86      225.16      2.56 o 
   1  -4   8      111.07      131.84      1.88 o 
   2  -4   8      166.50      166.58      2.06 o 
   3  -4   8      207.56      172.40      2.67 o 
   4  -4   8      206.41      199.69      3.24 o 
   5  -4   8      133.04      119.19      2.69 o 
   6  -4   8      296.50      310.27      4.89 o 
   7  -4   8       12.92        8.45      1.72 o 
   8  -4   8      169.51      146.74      5.11 o 
   9  -4   8       11.63        5.36      2.02 o 
  10  -4   8      607.44      547.34     12.70 o 
  11  -4   8      125.28      118.89     11.93 o 
  12  -4   8       83.30       78.51     10.33 o 
  13  -4   8       10.85        8.23      3.50 o 
 -11  -3   8        2.38       -3.69      3.49 o 
 -10  -3   8        4.47        5.74      3.22 o 
  -9  -3   8        5.43        4.29      2.86 o 
  -8  -3   8       31.43       28.31      3.01 o 
  -7  -3   8      366.81      337.36      6.20 o 
  -6  -3   8      907.24      723.26     11.55 o 
  -5  -3   8      330.88      300.26      5.00 o 
  -4  -3   8       31.21       24.53      1.34 o 
  -3  -3   8        0.14       -1.28      0.79 o 
  -2  -3   8        7.30        8.94      0.72 o 
  -1  -3   8      424.30      418.12      3.93 o 
   0  -3   8       22.56       22.58      0.96 o 
   1  -3   8        8.16        4.39      0.58 o 
   2  -3   8        9.34        3.57      0.73 o 
   3  -3   8       64.79       67.09      1.32 o 
   4  -3   8       29.93       34.72      1.39 o 
   5  -3   8      155.74      130.59      2.71 o 
   6  -3   8      261.80      231.59      3.84 o 
   7  -3   8      270.36      259.30      6.32 o 
   8  -3   8      159.15      140.63      3.82 o 
   9  -3   8       57.46       78.46      3.92 o 
  10  -3   8        1.55        4.98      2.40 o 
  11  -3   8       56.80       49.47      3.84 o 
  12  -3   8       48.66       46.16      4.99 o 
  13  -3   8        1.36        1.38      3.44 o 
 -12  -2   8       24.92       18.33      8.36 o 
 -11  -2   8        4.70        2.98      3.25 o 
 -10  -2   8       16.25       19.17      3.82 o 
  -9  -2   8       31.27       33.70      4.43 o 
  -8  -2   8        0.05       -0.28      1.92 o 
  -7  -2   8        8.13        1.02      1.64 o 
  -6  -2   8      112.30       89.26      3.16 o 
  -5  -2   8      106.15       98.44      2.75 o 
  -4  -2   8        0.07       -0.57      0.89 o 
  -3  -2   8      202.35      180.44      2.78 o 
  -2  -2   8      471.49      518.78      4.65 o 
  -1  -2   8       36.80       39.87      1.18 o 
   0  -2   8       20.42       26.18      0.92 o 
   1  -2   8      360.18      320.41      3.26 o 
   2  -2   8      555.46      549.53      4.32 o 
   3  -2   8        9.45        3.98      0.60 o 
   4  -2   8      323.99      297.71      3.18 o 
   5  -2   8        4.77        7.07      0.97 o 
   6  -2   8      322.20      278.84      4.16 o 
   7  -2   8      392.47      399.15      5.10 o 
   8  -2   8        0.00       -0.77      1.30 o 
   9  -2   8      486.78      470.00     11.82 o 
  10  -2   8      876.40      849.37     26.41 o 
  11  -2   8       49.49       51.43      4.38 o 
  12  -2   8       24.24       20.32      3.25 o 
  13  -2   8        2.14        2.69      2.90 o 
  14  -2   8       11.89       17.71      4.50 o 
 -12  -1   8       27.51       24.16      4.63 o 
 -11  -1   8        7.65       10.11      3.68 o 
 -10  -1   8        1.98       -3.14      2.64 o 
  -9  -1   8       59.52       60.09      4.99 o 
  -8  -1   8       58.04       54.64      3.89 o 
  -7  -1   8        0.03        0.50      1.48 o 
  -6  -1   8        0.56       -1.52      1.34 o 
  -5  -1   8        5.37        2.93      1.14 o 
  -4  -1   8      101.31      106.35      2.83 o 
  -3  -1   8      434.99      443.71      5.11 o 
  -2  -1   8      867.45      874.72      7.80 o 
  -1  -1   8       76.13      132.50      1.85 o 
   0  -1   8      479.40      497.34      3.93 o 
   1  -1   8     1108.78     1148.47      9.00 o 
   2  -1   8      139.14      117.99      1.73 o 
   3  -1   8       10.97       14.12      0.77 o 
   4  -1   8      407.83      505.14      4.37 o 
   5  -1   8      780.45      755.62      6.54 o 
   6  -1   8      295.12      309.88      4.15 o 
   7  -1   8     2041.60     2080.97     17.64 o 
   8  -1   8      136.92      128.17      3.02 o 
   9  -1   8      622.85      591.94      9.70 o 
  10  -1   8        3.88        3.11      1.87 o 
  11  -1   8       50.37       47.66      4.28 o 
  12  -1   8        0.00       -2.53      2.67 o 
  13  -1   8       27.23       29.90      4.09 o 
  14  -1   8       12.97        9.21      3.29 o 
 -12   0   8       15.63       15.86      4.17 o 
 -11   0   8        1.33       -1.03      2.79 o 
 -10   0   8       85.41       89.31      5.18 o 
  -9   0   8        1.23       -2.02      1.95 o 
  -8   0   8       13.69       15.65      2.14 o 
  -7   0   8       21.80       17.81      2.08 o 
  -6   0   8       98.74       77.25      4.90 o 
  -5   0   8       57.52       45.35      2.54 o 
  -4   0   8       61.61       84.27      2.16 o 
  -3   0   8      358.88      378.08      4.81 o 
  -2   0   8     1177.72     1162.96      9.99 o 
  -1   0   8      642.96      645.40      5.70 o 
   0   0   8      113.01      122.06      1.61 o 
   1   0   8     1645.28     1769.35     12.17 o 
   2   0   8       91.78      114.24      1.99 o 
   3   0   8      407.57      512.14      4.32 o 
   4   0   8      338.29      355.04      3.30 o 
   5   0   8       47.71       38.95      1.61 o 
   6   0   8        4.61        2.45      0.84 o 
   7   0   8      517.71      464.40      5.58 o 
   8   0   8        0.63       -0.14      1.10 o 
   9   0   8       53.57       58.37      2.58 o 
  10   0   8      137.78      120.14      5.08 o 
  11   0   8        9.55        7.13      2.43 o 
  12   0   8       15.18       11.73      3.06 o 
  13   0   8        1.46        5.75      3.21 o 
  14   0   8        3.33        7.90      3.18 o 
 -12   1   8        6.79        7.88      3.58 o 
 -11   1   8       47.46       57.35      5.76 o 
 -10   1   8        0.39        1.60      3.01 o 
  -9   1   8       85.17       82.70      4.14 o 
  -8   1   8      115.55      113.99      3.75 o 
  -7   1   8       10.34        7.34      1.59 o 
  -6   1   8        9.23        1.66      1.28 o 
  -5   1   8      113.44      121.68      3.12 o 
  -4   1   8       92.50       79.61      3.65 o 
  -3   1   8       99.16      103.23      2.33 o 
  -2   1   8       48.92       45.49      1.88 o 
  -1   1   8       10.28        3.59      0.56 o 
   0   1   8       31.15       38.36      0.98 o 
   1   1   8     1308.97     1423.14     10.44 o 
   2   1   8    10541.53    11731.40     71.51 o 
   3   1   8       26.18       35.64      1.02 o 
   4   1   8      344.25      363.50      3.36 o 
   5   1   8      774.59      771.82      6.00 o 
   6   1   8      561.92      501.67      4.42 o 
   7   1   8      192.99      198.61      3.40 o 
   8   1   8       22.18       17.28      1.60 o 
   9   1   8       81.51       81.87      2.97 o 
  10   1   8       12.48       11.28      1.96 o 
  11   1   8       44.54       54.67      8.76 o 
  12   1   8      159.89      147.62      9.95 o 
  13   1   8       74.13       72.23      6.98 o 
  14   1   8        3.90        2.36      3.00 o 
 -12   2   8        4.79        2.40      3.23 o 
 -11   2   8        7.48        9.97      3.16 o 
 -10   2   8       65.91       71.48      4.20 o 
  -9   2   8       12.34       12.37      2.44 o 
  -8   2   8       26.87       19.79      2.05 o 
  -7   2   8        4.82        2.11      1.34 o 
  -6   2   8        2.19        9.26      1.45 o 
  -5   2   8      219.23      246.77      4.35 o 
  -4   2   8      962.70      989.93     10.65 o 
  -3   2   8      365.69      372.55      4.41 o 
  -2   2   8      168.78      137.15      2.48 o 
  -1   2   8      123.32      134.86      2.44 o 
   0   2   8      409.84      498.51      5.61 o 
   1   2   8     3974.89     4637.14     29.76 o 
   2   2   8      414.88      396.10      4.21 o 
   3   2   8       79.88       87.12      1.62 o 
   4   2   8     1504.10     1499.34     12.16 o 
   5   2   8      285.19      311.05      3.31 o 
   6   2   8      204.87      174.80      2.46 o 
   7   2   8      199.93      187.30      2.80 o 
   8   2   8       14.73        9.41      1.44 o 
   9   2   8        6.07        4.16      1.45 o 
  10   2   8       25.24       18.60      2.19 o 
  11   2   8      157.27      150.59      4.90 o 
  12   2   8       13.71       21.75      3.40 o 
  13   2   8        5.90        0.58      2.64 o 
  14   2   8      114.49      129.04      8.71 o 
 -12   3   8       30.88       33.54      4.24 o 
 -11   3   8       34.76       46.38      8.13 o 
 -10   3   8        0.01       -3.82      2.10 o 
  -9   3   8       14.59       21.30      2.65 o 
  -8   3   8       33.56       29.60      2.23 o 
  -7   3   8       50.20       40.14      2.23 o 
  -6   3   8      165.36      140.20      3.09 o 
  -5   3   8        2.40        0.12      0.95 o 
  -4   3   8        7.51        4.14      1.16 o 
  -3   3   8       92.74       89.83      1.78 o 
  -2   3   8       14.10       31.68      1.29 o 
  -1   3   8      400.62      368.81      4.79 o 
   0   3   8     2615.99     2737.67     30.75 o 
   1   3   8       83.90       50.93      1.21 o 
   2   3   8      472.13      443.68      3.82 o 
   3   3   8      104.49      108.82      2.03 o 
   4   3   8        8.90        8.24      0.84 o 
   5   3   8     1540.43     1416.64     10.45 o 
   6   3   8      273.71      264.55      3.15 o 
   7   3   8      340.26      312.62      4.36 o 
   8   3   8       51.36       57.26      2.12 o 
   9   3   8       45.81       40.89      2.33 o 
  10   3   8        2.37        6.12      1.85 o 
  11   3   8       97.47       82.92      4.93 o 
  12   3   8        2.00        0.39      2.38 o 
  13   3   8      196.13      214.41      8.19 o 
  14   3   8       16.85       19.34      4.99 o 
 -12   4   8        0.01       -2.12      2.83 o 
 -11   4   8        4.83        3.23      3.06 o 
 -10   4   8       91.99       85.09      4.29 o 
  -9   4   8       27.67       26.85      2.50 o 
  -8   4   8       40.80       27.68      2.10 o 
  -7   4   8       98.25       86.15      2.75 o 
  -6   4   8      198.01      192.44      3.98 o 
  -5   4   8       36.99       44.41      2.29 o 
  -4   4   8      618.69      650.05      7.86 o 
  -3   4   8       23.92       24.62      1.31 o 
  -2   4   8       77.32       74.25      2.67 o 
  -1   4   8        0.98        1.51      0.58 o 
   0   4   8       49.05       59.41      1.72 o 
   1   4   8      830.63      873.04      8.51 o 
   2   4   8        3.74        3.11      0.58 o 
   3   4   8     1003.47     1015.88      7.93 o 
   4   4   8       26.62       50.62      1.43 o 
   5   4   8      380.84      366.48      3.73 o 
   6   4   8      528.44      474.02      4.87 o 
   7   4   8      188.16      174.91      3.18 o 
   8   4   8       50.44       42.56      1.99 o 
   9   4   8       96.23       81.42      2.67 o 
  10   4   8      173.55      160.76      4.40 o 
  11   4   8       32.20       28.30      2.69 o 
  12   4   8       42.41       45.54      3.93 o 
  13   4   8       84.44       82.31      6.41 o 
  14   4   8        2.24        2.26     11.61 o 
 -12   5   8       26.96       18.77      3.70 o 
 -11   5   8       29.54       30.96      3.71 o 
 -10   5   8        0.03        1.09      2.03 o 
  -9   5   8       59.74       47.65      3.66 o 
  -8   5   8        0.03        0.86      1.27 o 
  -7   5   8       27.71       41.12      2.49 o 
  -6   5   8       27.09       24.24      2.56 o 
  -5   5   8        0.59       -0.17      1.14 o 
  -4   5   8       30.23       35.96      1.53 o 
  -3   5   8      284.18      280.57      3.79 o 
  -2   5   8      714.97      682.13      6.78 o 
  -1   5   8       10.76       18.51      1.52 o 
   0   5   8      396.04      477.16      5.48 o 
   1   5   8      829.00      746.84      7.30 o 
   2   5   8       30.48       24.78      1.85 o 
   3   5   8      214.29      277.91      2.86 o 
   4   5   8       83.62      103.47      1.98 o 
   5   5   8        3.27        3.93      0.85 o 
   6   5   8      154.37      148.03      2.74 o 
   7   5   8        3.89        4.27      1.49 o 
   8   5   8      166.40      155.42      3.95 o 
   9   5   8       89.39       85.79      3.60 o 
  10   5   8      169.31      154.15      5.55 o 
  11   5   8      136.10      149.99      6.80 o 
  12   5   8        3.82        5.98      3.63 o 
  13   5   8      116.54      132.14      9.93 o 
  14   5   8       54.41       60.25      8.32 o 
 -12   6   8       12.26        6.76      2.83 o 
 -11   6   8        2.59        1.75      3.44 o 
 -10   6   8       40.90       41.18      3.24 o 
  -9   6   8       25.97       32.81      2.74 o 
  -8   6   8      297.66      248.20      5.46 o 
  -7   6   8       62.25       55.02      2.66 o 
  -6   6   8      189.02      186.55      3.73 o 
  -5   6   8       48.92       66.64      4.28 o 
  -4   6   8       21.93       17.98      1.84 o 
  -3   6   8      400.89      424.28      6.22 o 
  -2   6   8        0.08        2.50      0.77 o 
  -1   6   8        1.98       -0.66      0.81 o 
   0   6   8      264.84      267.39      3.55 o 
   1   6   8       59.60       70.63      1.62 o 
   2   6   8     1365.39     1317.80     11.24 o 
   3   6   8       42.06       43.87      1.52 o 
   4   6   8      130.59      121.00      2.16 o 
   5   6   8       61.29       66.04      1.82 o 
   6   6   8        9.33        3.01      1.12 o 
   7   6   8       24.22       28.77      2.10 o 
   8   6   8      292.22      272.51      7.23 o 
   9   6   8      243.72      194.80      5.14 o 
  10   6   8        0.02        1.95      2.75 o 
  11   6   8        2.82        4.87      3.15 o 
  12   6   8        8.62        9.47      7.10 o 
  13   6   8        0.16        2.38      3.70 o 
 -11   7   8        5.51        4.69      2.73 o 
 -10   7   8       13.00       13.19      3.15 o 
  -9   7   8       91.79       76.92      5.78 o 
  -8   7   8        4.59        6.13      1.66 o 
  -7   7   8        0.02        1.01      2.41 o 
  -6   7   8       25.91       34.77      2.96 o 
  -5   7   8      278.84      267.12      6.53 o 
  -4   7   8      173.64      157.41      4.77 o 
  -3   7   8      225.64      247.45      4.57 o 
  -2   7   8       57.04       59.57      1.76 o 
  -1   7   8      125.85      162.70      3.31 o 
   0   7   8       79.67       61.30      1.69 o 
   1   7   8        0.01        2.37      0.73 o 
   2   7   8      144.89      143.61      3.03 o 
   3   7   8      169.31      145.59      2.80 o 
   4   7   8       47.87       49.96      2.00 o 
   5   7   8      173.19      168.86      3.08 o 
   6   7   8      261.27      253.49      5.04 o 
   7   7   8      463.02      445.66      6.94 o 
   8   7   8      663.53      602.23      8.63 o 
   9   7   8        0.14        0.10      2.93 o 
  10   7   8        7.70        3.73      2.42 o 
  11   7   8        0.04        1.21      2.83 o 
  12   7   8        8.23        7.84      3.77 o 
  13   7   8      135.72      140.36     11.12 o 
 -11   8   8        4.92        2.22      2.81 o 
 -10   8   8        7.25        4.62      3.87 o 
  -9   8   8        4.94        4.43      1.87 o 
  -8   8   8        7.48        6.18      3.00 o 
  -7   8   8       39.23       35.26      3.70 o 
  -6   8   8      102.10      114.02      4.89 o 
  -5   8   8       18.52       10.90      1.97 o 
  -4   8   8      138.24      128.73      3.98 o 
  -3   8   8       22.71       32.41      2.15 o 
  -2   8   8      168.06      195.77      3.84 o 
  -1   8   8       64.27       74.90      2.38 o 
   0   8   8       12.89        5.97      0.93 o 
   1   8   8       39.22       48.88      1.84 o 
   2   8   8      294.09      248.90      4.41 o 
   3   8   8        8.60       12.68      1.43 o 
   4   8   8       10.36        6.95      1.71 o 
   5   8   8      532.49      510.73      6.03 o 
   6   8   8        7.95        6.93      1.58 o 
   7   8   8     1121.48      932.12     12.95 o 
   8   8   8       18.39       13.20      2.64 o 
   9   8   8       18.84       14.00      2.82 o 
  10   8   8        3.08        1.20      2.49 o 
  11   8   8       23.90       26.70      4.44 o 
  12   8   8        1.10        1.64      3.67 o 
  13   8   8       36.59       49.79      9.05 o 
 -11   9   8        3.11        1.36      2.65 o 
 -10   9   8        0.01       -0.16      1.86 o 
  -9   9   8       89.78       91.68      5.89 o 
  -8   9   8        7.02        3.58      3.01 o 
  -7   9   8       21.25       15.96      3.21 o 
  -6   9   8        3.20       11.15      2.43 o 
  -5   9   8      248.59      266.66      6.12 o 
  -4   9   8        0.32        1.43      2.01 o 
  -3   9   8        7.27       22.87      2.50 o 
  -2   9   8       18.66       19.73      1.56 o 
  -1   9   8       11.38       13.57      1.43 o 
   0   9   8       75.27       71.40      2.27 o 
   1   9   8       59.85       72.26      2.32 o 
   2   9   8       87.39       84.26      2.70 o 
   3   9   8      108.00       93.48      2.74 o 
   4   9   8       19.22       20.45      1.94 o 
   5   9   8       49.55       50.87      2.53 o 
   6   9   8       38.08       29.38      2.05 o 
   7   9   8        0.40        0.30      2.14 o 
   8   9   8        0.11       -0.25      2.30 o 
   9   9   8       58.10       63.54      4.14 o 
  10   9   8       18.99       18.11      3.24 o 
  11   9   8      271.09      272.46      8.15 o 
  12   9   8       17.34       26.70      6.60 o 
 -10  10   8        6.30        7.51      4.12 o 
  -9  10   8        7.89        6.50      3.63 o 
  -8  10   8        0.52        2.43      2.99 o 
  -7  10   8       19.04       18.72      3.29 o 
  -6  10   8       26.05       28.80      3.64 o 
  -5  10   8        2.23        6.25      3.04 o 
  -4  10   8       41.21       58.35      4.16 o 
  -3  10   8      584.37      567.88     10.29 o 
  -2  10   8      113.10       93.64      3.40 o 
  -1  10   8      146.46      129.84      3.33 o 
   0  10   8        1.11        5.62      1.36 o 
   1  10   8        1.48        1.48      1.33 o 
   2  10   8      100.90      117.00      3.49 o 
   3  10   8       27.94       22.71      2.04 o 
   4  10   8        0.37        1.57      1.53 o 
   5  10   8      430.27      369.13      6.62 o 
   6  10   8      124.16       93.61      3.08 o 
   7  10   8        6.16        8.58      2.60 o 
   8  10   8        0.99        2.99      2.42 o 
   9  10   8        5.08        1.85      2.70 o 
  10  10   8       20.22       10.23      3.24 o 
  11  10   8       34.15       35.63      4.75 o 
  12  10   8       21.48       20.44      5.30 o 
 -10  11   8       28.31       30.11      6.89 o 
  -9  11   8        2.49       -4.45      4.13 o 
  -8  11   8        6.78        4.57      3.70 o 
  -7  11   8        0.72        3.18      3.96 o 
  -6  11   8      103.22       94.23      5.90 o 
  -5  11   8      154.91      184.05      8.66 o 
  -4  11   8        0.02       -1.71      2.38 o 
  -3  11   8      152.65      148.02      6.01 o 
  -2  11   8       44.82       35.29      2.30 o 
  -1  11   8      129.35      131.10      3.28 o 
   0  11   8       77.25       96.42      3.50 o 
   1  11   8       87.55       66.24      3.11 o 
   2  11   8      119.78       99.36      3.72 o 
   3  11   8       20.21       21.43      2.62 o 
   4  11   8        0.24        3.63      1.67 o 
   5  11   8      126.36      106.63      3.85 o 
   6  11   8      163.71      139.01      6.15 o 
   7  11   8       35.14       29.08      3.86 o 
   8  11   8        0.15        1.94      2.55 o 
   9  11   8       10.36        8.30      3.00 o 
  10  11   8        6.77       14.39      6.11 o 
  11  11   8        3.00        1.83      5.88 o 
  12  11   8        2.46        8.74      6.34 o 
  -6  12   8       49.56       42.92      8.94 o 
  -5  12   8       24.56       22.67      4.46 o 
  -4  12   8        1.28        0.65      2.83 o 
  -3  12   8        0.81       -0.99      1.38 o 
  -2  12   8      140.86      120.10      3.80 o 
  -1  12   8        2.04        1.34      1.64 o 
   0  12   8       20.92       13.41      2.07 o 
   1  12   8       13.89       21.51      2.29 o 
   2  12   8        8.59        5.45      1.89 o 
   3  12   8      293.26      286.87      6.48 o 
   4  12   8        5.52        3.00      1.89 o 
   5  12   8       69.32       67.93      3.43 o 
   6  12   8        9.58        7.89      3.29 o 
   7  12   8       63.10       56.28      4.85 o 
   8  12   8      131.14      128.43      8.83 o 
   9  12   8       15.08       17.67      5.68 o 
  10  12   8       52.92       70.20      9.30 o 
  11  12   8        0.26        5.87      5.77 o 
  -5  13   8       35.85       25.76      5.49 o 
  -4  13   8        1.51        4.10      4.57 o 
  -3  13   8      218.73      205.53      5.57 o 
  -2  13   8       84.59       72.93      8.70 o 
  -1  13   8       36.18       45.76      3.68 o 
   0  13   8       42.15       43.44      2.96 o 
   1  13   8       17.50       11.66      2.22 o 
   2  13   8       55.76       63.55      3.51 o 
   3  13   8        0.26        1.54      1.93 o 
   4  13   8       12.61       10.43      2.35 o 
   5  13   8       34.93       40.82      3.28 o 
   6  13   8       17.80       24.08      2.97 o 
   7  13   8        9.57        5.51      4.19 o 
   8  13   8       31.54       34.09      4.71 o 
   9  13   8       14.77        9.92      5.84 o 
  10  13   8        2.43        3.65      7.16 o 
  -6  14   8        4.43       16.05      7.58 o 
  -5  14   8       37.01       40.46      8.52 o 
  -4  14   8        3.63        3.60      2.54 o 
  -3  14   8        6.14        7.23      2.51 o 
  -2  14   8       53.98       41.08      4.08 o 
  -1  14   8       22.54       23.75      6.58 o 
   0  14   8       39.03       35.44      3.47 o 
   1  14   8        1.92        0.73      2.10 o 
   2  14   8      140.18      127.27      5.53 o 
   3  14   8        5.85        2.05      2.65 o 
   4  14   8       40.16       43.56      4.50 o 
   5  14   8       16.67       25.39      6.45 o 
   6  14   8        0.32       -0.19      2.79 o 
   7  14   8       45.92       62.66      6.96 o 
   8  14   8      124.26      153.90      7.45 o 
   9  14   8        6.46       17.37      6.85 o 
  10  14   8        3.44       12.05     13.41 o 
  -6  15   8        0.10       -9.51      6.69 o 
  -5  15   8        0.61       -2.30      7.06 o 
  -4  15   8       74.29       76.81      7.58 o 
  -3  15   8       41.57       38.92      3.71 o 
  -2  15   8        1.32        1.75      2.53 o 
  -1  15   8       35.76       39.03      8.63 o 
   0  15   8        1.87       -1.07      2.36 o 
   1  15   8        0.33       -0.82      3.82 o 
   2  15   8        2.63        8.63      3.29 o 
   3  15   8        5.21        5.31      2.97 o 
   4  15   8       53.88       41.51      4.74 o 
   5  15   8        0.03        1.37      3.17 o 
   6  15   8       51.56       44.04      4.90 o 
   7  15   8        2.82       16.79      5.60 o 
   8  15   8        6.07        5.82      5.03 o 
   9  15   8       51.32       66.83      7.52 o 
  -6  16   8        3.24       20.55      8.31 o 
  -5  16   8        8.38        2.75      3.92 o 
  -4  16   8       68.69       71.67      4.79 o 
  -3  16   8      196.16      209.24     20.26 o 
  -2  16   8        0.11       -2.40      2.88 o 
  -1  16   8       14.24       16.72      3.53 o 
   0  16   8      133.83      164.05     10.53 o 
   1  16   8       28.43       38.90      4.47 o 
   2  16   8       41.77       33.85      4.54 o 
   3  16   8       25.59       25.25     10.09 o 
   4  16   8        0.82        3.62      4.73 o 
   5  16   8        1.38        5.81      5.54 o 
   6  16   8       12.01        7.13      3.77 o 
   7  16   8        0.52        0.35      5.08 o 
   8  16   8        2.08        1.95      5.15 o 
  -5  17   8        1.54        4.94      2.95 o 
  -4  17   8        9.54        0.85      2.96 o 
  -3  17   8        0.01        5.22      3.16 o 
  -2  17   8       21.60       23.56      6.98 o 
  -1  17   8       19.11       21.96      4.26 o 
   0  17   8       23.90       21.05      4.01 o 
   1  17   8      102.78      128.70      7.07 o 
   2  17   8        4.86        3.36      3.52 o 
   3  17   8       86.95       81.84     11.55 o 
   4  17   8        1.03        0.95      3.62 o 
   5  17   8       26.38       29.83      6.38 o 
   6  17   8       19.50       25.21      8.86 o 
  -3  18   8        6.11        2.42      3.43 o 
  -2  18   8       26.58       24.99      4.23 o 
  -1  18   8       44.20       44.09      5.00 o 
   0  18   8       27.60       26.95      7.50 o 
   1  18   8       11.66       14.74      4.20 o 
   2  18   8       18.22       21.63      4.54 o 
   3  18   8        6.05       -2.52      3.83 o 
   4  18   8       47.92       42.76     11.97 o 
  -1 -15   9       22.60       30.48      8.63 o 
   0 -15   9       79.64       74.01      8.48 o 
   1 -15   9        0.01       -1.06      3.42 o 
   2 -15   9        2.98        2.53      5.72 o 
   3 -15   9       13.40       12.93      3.33 o 
  -3 -14   9      167.10      177.93     10.68 o 
  -2 -14   9       99.59       94.20     20.28 o 
  -1 -14   9        0.09       -3.70      5.10 o 
   0 -14   9       18.75       10.49      5.73 o 
   1 -14   9       46.99       39.35      4.05 o 
   2 -14   9        0.13        1.64      3.30 o 
   3 -14   9        2.50        2.88      2.67 o 
   4 -14   9       24.94       19.98      4.57 o 
   5 -14   9       34.29       18.78      4.05 o 
   6 -14   9        9.47        9.25      3.79 o 
  -5 -13   9       56.22       69.33      7.95 o 
  -4 -13   9        4.05        9.85      9.36 o 
  -3 -13   9       33.83       48.81      6.96 o 
  -2 -13   9       71.78       73.16     12.31 o 
  -1 -13   9        1.75        1.96      5.04 o 
   0 -13   9        1.47       -2.38      2.58 o 
   1 -13   9       30.54       25.00      3.41 o 
   2 -13   9       80.96       80.58      4.46 o 
   3 -13   9        0.00       -2.35      2.94 o 
   4 -13   9        2.26        1.25      3.16 o 
   5 -13   9       22.13       14.32      3.76 o 
   6 -13   9       58.22       66.29      5.55 o 
   7 -13   9       41.21       46.89      5.01 o 
  -6 -12   9       33.67       36.47      5.01 o 
  -5 -12   9      129.18      126.68      9.49 o 
  -4 -12   9      127.64      154.97      9.43 o 
  -3 -12   9        0.52        0.29      4.59 o 
  -2 -12   9        4.35       -0.72      4.56 o 
  -1 -12   9        3.05       -1.74      4.47 o 
   0 -12   9        3.19       -1.80      2.31 o 
   1 -12   9        6.65        4.59      2.60 o 
   2 -12   9        1.86        5.07      2.44 o 
   3 -12   9      113.87      119.83     10.39 o 
   4 -12   9       35.45       43.26      5.11 o 
   5 -12   9       44.71       50.10      5.87 o 
   6 -12   9      117.42      128.56      9.39 o 
   7 -12   9      114.63      115.85      6.45 o 
   8 -12   9       48.66       51.17      5.09 o 
   9 -12   9        5.13        5.48      3.47 o 
  -7 -11   9       22.53       21.61      6.83 o 
  -6 -11   9       84.01      106.19      8.05 o 
  -5 -11   9       43.48       54.94      5.24 o 
  -4 -11   9       20.13       18.75      4.01 o 
  -3 -11   9        3.81        1.04      4.15 o 
  -2 -11   9        8.14        9.03      4.65 o 
  -1 -11   9       61.75       55.46     12.78 o 
   0 -11   9        1.36        1.78      2.66 o 
   1 -11   9       51.37       42.34      2.94 o 
   2 -11   9       57.87       55.00      3.79 o 
   3 -11   9        4.14        4.70      3.02 o 
   4 -11   9        0.28       -0.17      2.50 o 
   5 -11   9        7.09        3.78      2.80 o 
   6 -11   9       68.46       71.24      5.16 o 
   7 -11   9       10.96       12.16      3.26 o 
   8 -11   9       56.35       49.92      4.93 o 
   9 -11   9       16.82       18.44      3.91 o 
  10 -11   9       33.28       34.71      4.63 o 
  -8 -10   9       15.08        3.58      6.21 o 
  -7 -10   9       47.91       49.90     12.29 o 
  -6 -10   9       39.92       64.27      9.30 o 
  -5 -10   9        0.34       -0.10      3.34 o 
  -4 -10   9        3.31       -3.18      2.87 o 
  -3 -10   9        1.41        1.71      2.91 o 
  -2 -10   9       32.94       36.34      5.62 o 
  -1 -10   9       65.89       77.96      6.58 o 
   0 -10   9        1.49        1.05      1.83 o 
   1 -10   9        0.15       -3.01      1.51 o 
   2 -10   9       29.10       24.70      2.77 o 
   3 -10   9       37.83       43.87      3.96 o 
   4 -10   9        4.49        8.22      3.80 o 
   5 -10   9       58.72       62.83      4.75 o 
   6 -10   9      372.27      398.49     10.11 o 
   7 -10   9       10.01       15.59      3.44 o 
   8 -10   9        0.01        2.44      2.91 o 
   9 -10   9        7.39        6.01      3.09 o 
  10 -10   9        5.45        6.90      3.91 o 
  -9  -9   9        4.99        1.31      6.43 o 
  -8  -9   9       50.45       48.59     13.23 o 
  -7  -9   9       31.51       35.47      9.20 o 
  -6  -9   9       32.80       27.80      4.10 o 
  -5  -9   9        0.83       -1.90      2.88 o 
  -4  -9   9       36.85       32.66      4.55 o 
  -3  -9   9        2.99        3.52      2.89 o 
  -2  -9   9        1.02        2.39      2.61 o 
  -1  -9   9       11.73       11.99      5.94 o 
   0  -9   9       20.32       16.66      2.44 o 
   1  -9   9       32.90       24.24      2.64 o 
   2  -9   9       15.18       16.06      2.53 o 
   3  -9   9      487.22      464.13      8.78 o 
   4  -9   9       41.72       35.02      3.54 o 
   5  -9   9      272.03      251.32      7.55 o 
   6  -9   9       41.01       54.66      5.32 o 
   7  -9   9        2.65        2.88      2.60 o 
   8  -9   9        1.20        6.91      3.33 o 
   9  -9   9       82.52       89.41     11.22 o 
  10  -9   9        2.76       -0.64      2.97 o 
  11  -9   9        1.54       -1.37      3.00 o 
  -9  -8   9        1.50        4.16      6.18 o 
  -8  -8   9      211.34      237.68     32.60 o 
  -7  -8   9       18.32        6.18      8.97 o 
  -6  -8   9        5.22        3.97      2.85 o 
  -5  -8   9        6.19        5.80      2.98 o 
  -4  -8   9        0.65       -1.66      2.40 o 
  -3  -8   9       24.49       20.53      3.26 o 
  -2  -8   9        1.73        0.42      2.43 o 
  -1  -8   9        4.34        4.49      2.02 o 
   0  -8   9       22.93       21.28      1.71 o 
   1  -8   9       24.98       26.27      3.62 o 
   2  -8   9       53.53       57.75      3.03 o 
   3  -8   9      130.31      134.10      4.16 o 
   4  -8   9      257.58      253.47      7.18 o 
   5  -8   9       16.94        7.22      2.42 o 
   6  -8   9       47.15       52.64      6.53 o 
   7  -8   9       22.75       22.55      3.31 o 
   8  -8   9        1.68       -3.26      3.31 o 
   9  -8   9        0.06        1.17      2.77 o 
  10  -8   9       18.91       15.73      3.73 o 
  11  -8   9       35.44       28.68      4.78 o 
  12  -8   9       42.13       54.67      9.76 o 
 -10  -7   9        8.10        5.33      7.84 o 
  -9  -7   9       23.80        8.41      6.43 o 
  -8  -7   9       12.99        8.94      5.72 o 
  -7  -7   9       22.91       34.71      6.32 o 
  -6  -7   9        4.53        3.24      2.49 o 
  -5  -7   9        5.62        0.24      2.41 o 
  -4  -7   9       29.36       27.16      3.42 o 
  -3  -7   9        0.00       -2.55      2.28 o 
  -2  -7   9      232.31      173.27      6.12 o 
  -1  -7   9      621.40      574.94      8.68 o 
   0  -7   9       30.40       37.70      2.65 o 
   1  -7   9      420.90      447.38      6.40 o 
   2  -7   9      222.12      226.18      5.10 o 
   3  -7   9     1105.88     1065.26     13.64 o 
   4  -7   9        1.25        3.32      1.64 o 
   5  -7   9        1.53        2.42      2.24 o 
   6  -7   9        0.06       -3.42      1.81 o 
   7  -7   9       60.91       55.80      4.08 o 
   8  -7   9       16.05       10.73      2.80 o 
   9  -7   9        1.14        1.31      2.52 o 
  10  -7   9        8.11        5.54      2.92 o 
  11  -7   9       50.93       47.20      4.66 o 
  12  -7   9       27.29       21.68      3.97 o 
 -10  -6   9        1.38       -7.03      6.38 o 
  -9  -6   9        5.08       -4.95      4.64 o 
  -8  -6   9       16.64       11.28      4.63 o 
  -7  -6   9       10.79        6.50      4.00 o 
  -6  -6   9        0.00       -0.71      3.53 o 
  -5  -6   9        2.45        2.74      1.87 o 
  -4  -6   9       58.28       68.63      3.63 o 
  -3  -6   9      668.68      564.58     11.41 o 
  -2  -6   9        3.54        1.08      1.61 o 
  -1  -6   9       51.86       51.89      2.38 o 
   0  -6   9      685.67      635.54      7.58 o 
   1  -6   9       41.59       48.22      2.08 o 
   2  -6   9      519.36      551.95      7.65 o 
   3  -6   9      402.19      335.21      5.13 o 
   4  -6   9      607.54      567.81      7.26 o 
   5  -6   9       64.62       43.77      3.10 o 
   6  -6   9       24.88        8.35      3.88 o 
   7  -6   9       66.23       58.59      4.05 o 
   8  -6   9        0.05        1.25      2.15 o 
   9  -6   9        0.62       -1.18      2.64 o 
  10  -6   9       23.63       24.01      3.46 o 
  11  -6   9      115.61      137.03      6.53 o 
  12  -6   9       92.87      107.35      7.69 o 
 -11  -5   9        5.87        0.75      5.46 o 
 -10  -5   9       41.41       38.09      4.61 o 
  -9  -5   9        1.41        4.20      3.15 o 
  -8  -5   9        9.31        9.89      2.98 o 
  -7  -5   9       33.77       29.12      3.32 o 
  -6  -5   9       15.78       17.39      2.47 o 
  -5  -5   9      125.87      118.69      4.69 o 
  -4  -5   9       54.87       28.10      1.78 o 
  -3  -5   9        7.90       11.92      1.77 o 
  -2  -5   9       55.23       63.00      2.00 o 
  -1  -5   9      128.44      113.19      2.68 o 
   0  -5   9     2213.93     2153.37     17.79 o 
   1  -5   9      104.33      114.45      2.44 o 
   2  -5   9      948.53      976.47      8.51 o 
   3  -5   9       35.33       46.36      2.04 o 
   4  -5   9        1.27        1.67      1.16 o 
   5  -5   9      256.69      203.78      5.81 o 
   6  -5   9       53.08       55.35      3.06 o 
   7  -5   9       15.32       17.72      3.39 o 
   8  -5   9       46.56       54.58      4.03 o 
   9  -5   9      100.94      120.09      5.55 o 
  10  -5   9        0.33        0.63      2.35 o 
  11  -5   9        0.54       -1.37      4.45 o 
  12  -5   9        4.17        7.46      3.07 o 
  13  -5   9       24.28       21.86      4.19 o 
 -11  -4   9       37.48       38.53      5.39 o 
 -10  -4   9       28.31       35.26      4.89 o 
  -9  -4   9        4.31       -5.08      3.32 o 
  -8  -4   9       18.35       22.38      3.28 o 
  -7  -4   9       27.64       22.68      2.68 o 
  -6  -4   9        0.72        0.23      1.52 o 
  -5  -4   9      143.84      102.61      3.15 o 
  -4  -4   9       11.13       12.21      1.43 o 
  -3  -4   9        2.60        3.31      1.34 o 
  -2  -4   9       42.80       45.67      1.54 o 
  -1  -4   9      348.11      366.97      3.96 o 
   0  -4   9      367.02      337.03      3.43 o 
   1  -4   9      591.53      596.21      5.04 o 
   2  -4   9      221.63      212.45      2.70 o 
   3  -4   9       36.27       31.84      1.46 o 
   4  -4   9      348.38      314.41      4.76 o 
   5  -4   9      140.39      120.38      3.29 o 
   6  -4   9      988.07      941.47     10.47 o 
   7  -4   9        1.43        1.33      2.37 o 
   8  -4   9       84.54       79.88      6.26 o 
   9  -4   9      361.37      327.23     10.03 o 
  10  -4   9       15.66       18.47      3.13 o 
  11  -4   9       82.43       67.67      4.89 o 
  12  -4   9      161.86      185.04      9.18 o 
  13  -4   9       30.26       37.08      4.55 o 
 -11  -3   9        0.04        7.12      3.93 o 
 -10  -3   9        1.25        0.46      4.94 o 
  -9  -3   9        4.88        2.63      3.07 o 
  -8  -3   9       17.57       21.49      3.58 o 
  -7  -3   9        9.48        8.57      1.98 o 
  -6  -3   9      153.95      113.19      3.87 o 
  -5  -3   9       93.77       87.65      2.96 o 
  -4  -3   9       35.78       35.42      2.08 o 
  -3  -3   9        8.86        7.83      1.11 o 
  -2  -3   9      574.91      604.07      5.51 o 
  -1  -3   9        0.23        2.03      0.59 o 
   0  -3   9      991.94     1014.91      8.63 o 
   1  -3   9        0.07        1.45      0.61 o 
   2  -3   9        0.56        0.02      0.57 o 
   3  -3   9        9.70       11.07      0.81 o 
   4  -3   9      443.86      477.73      5.61 o 
   5  -3   9        4.84        6.72      1.22 o 
   6  -3   9      265.87      272.92      5.66 o 
   7  -3   9       39.11       23.73      1.96 o 
   8  -3   9      355.31      326.04      6.43 o 
   9  -3   9      282.52      266.74      7.11 o 
  10  -3   9       10.56       12.63      2.62 o 
  11  -3   9      362.08      383.64     11.18 o 
  12  -3   9        9.98       11.59      3.27 o 
  13  -3   9        5.18        8.69      3.43 o 
 -11  -2   9       27.07       26.96      4.48 o 
 -10  -2   9        1.07        3.24      2.97 o 
  -9  -2   9        0.98        3.11      2.68 o 
  -8  -2   9        4.84        3.21      2.36 o 
  -7  -2   9       71.59       60.46      3.33 o 
  -6  -2   9        2.56        3.24      1.56 o 
  -5  -2   9      292.77      238.60      4.15 o 
  -4  -2   9       30.02       32.70      1.75 o 
  -3  -2   9      322.61      350.05      4.73 o 
  -2  -2   9     1859.81     1822.09     14.21 o 
  -1  -2   9        1.19        1.55      0.56 o 
   0  -2   9      380.59      452.18      4.16 o 
   1  -2   9       25.73       24.06      1.22 o 
   2  -2   9        7.86       12.94      0.77 o 
   3  -2   9      141.60      145.85      2.05 o 
   4  -2   9       80.24       87.73      1.64 o 
   5  -2   9      126.94      132.18      2.78 o 
   6  -2   9      132.75      122.83      2.87 o 
   7  -2   9      113.22      106.49      2.68 o 
   8  -2   9        0.03       -1.20      1.32 o 
   9  -2   9        5.69        3.20      1.91 o 
  10  -2   9       46.96       50.30      3.73 o 
  11  -2   9        0.32        1.48      2.25 o 
  12  -2   9       20.29       21.44      3.34 o 
  13  -2   9       27.30       32.67      5.62 o 
  14  -2   9        6.24       12.83      3.85 o 
 -11  -1   9        1.62        2.25      3.23 o 
 -10  -1   9       19.83       20.64      6.00 o 
  -9  -1   9       42.61       41.84      7.35 o 
  -8  -1   9       14.71       10.19      2.43 o 
  -7  -1   9       75.47       55.63      3.09 o 
  -6  -1   9       21.04       16.75      2.04 o 
  -5  -1   9      152.14      145.31      3.32 o 
  -4  -1   9       89.34       80.13      2.43 o 
  -3  -1   9      134.70      127.10      2.80 o 
  -2  -1   9      309.26      271.89      3.48 o 
  -1  -1   9      352.04      445.78      4.48 o 
   0  -1   9        5.27        5.89      0.59 o 
   1  -1   9      572.74      539.49      4.92 o 
   2  -1   9      501.11      543.34      4.83 o 
   3  -1   9      327.55      313.61      3.19 o 
   4  -1   9     1637.49     1689.13     11.60 o 
   5  -1   9       52.94       45.99      1.24 o 
   6  -1   9       41.11       43.07      1.78 o 
   7  -1   9     1336.97     1299.62     12.02 o 
   8  -1   9      148.87      156.66      4.02 o 
   9  -1   9     1019.23     1006.66     13.70 o 
  10  -1   9        0.87        3.94      2.44 o 
  11  -1   9        1.00        1.29      2.28 o 
  12  -1   9        7.08        4.81      2.77 o 
  13  -1   9        3.82        1.36      2.89 o 
  14  -1   9        4.07        7.70      3.26 o 
 -12   0   9        8.82        7.66      4.66 o 
 -11   0   9        8.70        3.72      3.31 o 
 -10   0   9       35.54       46.20      4.75 o 
  -9   0   9       16.44       13.25      2.71 o 
  -8   0   9       60.20       54.18      3.18 o 
  -7   0   9       91.03       69.19      3.27 o 
  -6   0   9        1.33       -0.91      1.32 o 
  -5   0   9       10.35        4.75      1.39 o 
  -4   0   9       29.09       30.79      1.66 o 
  -3   0   9      262.42      300.64      4.31 o 
  -2   0   9      126.49      159.77      2.53 o 
  -1   0   9       25.25       28.81      0.98 o 
   0   0   9      601.73      654.88      4.93 o 
   1   0   9        2.48        1.97      0.49 o 
   2   0   9      876.13      894.48      6.76 o 
   3   0   9     1075.84     1039.08      8.26 o 
   4   0   9      123.97      142.82      1.99 o 
   5   0   9      154.81      170.44      2.35 o 
   6   0   9      341.50      317.68      4.00 o 
   7   0   9        6.64        4.42      1.22 o 
   8   0   9        5.20        4.33      1.38 o 
   9   0   9      117.68       96.12      3.18 o 
  10   0   9       56.83       62.74      3.12 o 
  11   0   9       14.25       10.02      3.73 o 
  12   0   9        1.39        1.94      2.54 o 
  13   0   9        1.13       -2.14      2.63 o 
  14   0   9        5.45        6.76      3.22 o 
 -12   1   9        0.26        6.54      3.64 o 
 -11   1   9        2.85        2.41      3.22 o 
 -10   1   9       21.56       23.52      3.79 o 
  -9   1   9        0.80        1.58      2.11 o 
  -8   1   9        1.97        1.72      1.68 o 
  -7   1   9       57.28       46.96      2.85 o 
  -6   1   9       44.69       55.14      2.69 o 
  -5   1   9       31.80       34.00      2.01 o 
  -4   1   9      157.33      153.46      3.17 o 
  -3   1   9      648.61      624.42      7.62 o 
  -2   1   9      919.16      948.18      8.93 o 
  -1   1   9     1246.12     1233.42     12.28 o 
   0   1   9      233.31      265.24      2.62 o 
   1   1   9        0.01       -0.03      0.50 o 
   2   1   9      204.33      257.34      2.70 o 
   3   1   9        2.56        0.96      0.69 o 
   4   1   9       54.41       64.11      1.45 o 
   5   1   9     1374.90     1283.84      9.23 o 
   6   1   9     1346.42     1322.10     11.32 o 
   7   1   9     1061.77     1002.97      9.67 o 
   8   1   9      493.83      486.56      7.33 o 
   9   1   9        4.79        2.69      1.42 o 
  10   1   9        0.55        1.73      1.69 o 
  11   1   9       51.79       58.09      3.53 o 
  12   1   9        1.03       -1.45      2.39 o 
  13   1   9        3.08        5.72      2.82 o 
  14   1   9        0.17       -1.23      3.08 o 
 -12   2   9        0.53        0.64      3.72 o 
 -11   2   9       44.08       39.41      4.22 o 
 -10   2   9       33.46       35.44      4.00 o 
  -9   2   9        6.97        4.35      3.50 o 
  -8   2   9        2.00        1.69      1.63 o 
  -7   2   9        0.15        1.27      1.58 o 
  -6   2   9        0.24        1.77      1.30 o 
  -5   2   9      122.98      103.94      3.13 o 
  -4   2   9        3.86        6.32      1.24 o 
  -3   2   9      184.01      203.63      2.80 o 
  -2   2   9      444.35      434.14      5.13 o 
  -1   2   9       73.41       57.47      1.61 o 
   0   2   9      446.77      455.85      4.00 o 
   1   2   9      202.20      213.70      2.31 o 
   2   2   9       16.10        7.12      0.62 o 
   3   2   9       10.35        6.58      0.69 o 
   4   2   9      131.56      132.33      2.64 o 
   5   2   9      118.94      106.51      2.02 o 
   6   2   9      478.26      499.66      4.77 o 
   7   2   9       92.09       80.07      2.38 o 
   8   2   9        0.24       -0.46      1.00 o 
   9   2   9        9.38       10.74      1.74 o 
  10   2   9       13.45       12.13      2.06 o 
  11   2   9       28.49       18.29      2.78 o 
  12   2   9       20.36       10.41      2.71 o 
  13   2   9        1.58       -2.63      2.37 o 
  14   2   9        4.08       13.61      3.71 o 
 -12   3   9        2.26        1.49      3.23 o 
 -11   3   9        4.76        4.95      3.08 o 
 -10   3   9      118.93      113.96      4.95 o 
  -9   3   9       54.16       47.48      3.37 o 
  -8   3   9       62.71       67.01      3.07 o 
  -7   3   9        6.41        2.03      1.40 o 
  -6   3   9       51.69       46.38      2.28 o 
  -5   3   9       53.10       45.43      2.97 o 
  -4   3   9       73.07       80.20      2.36 o 
  -3   3   9      109.50       95.59      2.63 o 
  -2   3   9      493.84      464.71      5.36 o 
  -1   3   9       22.91       16.06      0.98 o 
   0   3   9     1441.19     1548.95     14.50 o 
   1   3   9      916.45     1021.97      9.39 o 
   2   3   9      448.31      532.70      4.77 o 
   3   3   9      223.94      250.50      2.83 o 
   4   3   9      290.59      289.16      3.12 o 
   5   3   9     1660.37     1484.39     11.70 o 
   6   3   9      655.01      587.07      6.30 o 
   7   3   9       47.30       51.02      2.04 o 
   8   3   9      208.29      195.23      3.70 o 
   9   3   9       25.96       27.12      2.22 o 
  10   3   9       13.31       10.60      2.01 o 
  11   3   9       56.14       51.73      3.63 o 
  12   3   9        0.22        0.40      2.38 o 
  13   3   9       37.25       39.98      3.79 o 
  14   3   9        7.79        9.17      4.32 o 
 -12   4   9       28.24       27.79      4.13 o 
 -11   4   9       12.00        6.86      4.11 o 
 -10   4   9       14.53       10.13      4.32 o 
  -9   4   9       15.43       16.11      2.54 o 
  -8   4   9       83.42       70.05      3.00 o 
  -7   4   9      142.85      135.02      3.53 o 
  -6   4   9      433.28      401.78      5.66 o 
  -5   4   9      120.88      118.57      2.84 o 
  -4   4   9       83.09       81.96      2.78 o 
  -3   4   9      148.90      143.70      2.48 o 
  -2   4   9        3.54        3.13      0.73 o 
  -1   4   9      547.72      551.14      6.08 o 
   0   4   9        4.31        1.40      0.67 o 
   1   4   9      267.83      328.12      4.98 o 
   2   4   9       44.52       58.17      1.49 o 
   3   4   9       35.40       39.76      1.64 o 
   4   4   9     1147.87     1153.09      9.42 o 
   5   4   9      155.60      119.42      2.09 o 
   6   4   9      111.61       97.21      2.30 o 
   7   4   9       11.99       12.74      1.54 o 
   8   4   9       77.65       68.60      2.90 o 
   9   4   9       23.44       27.69      1.95 o 
  10   4   9       23.27       15.25      2.17 o 
  11   4   9      317.22      289.14      6.68 o 
  12   4   9       22.24       30.63      4.50 o 
  13   4   9       18.04       19.35      4.48 o 
  14   4   9        4.77        7.11      4.18 o 
 -11   5   9       49.43       55.25      6.47 o 
 -10   5   9       14.39       23.48      3.76 o 
  -9   5   9        0.81       -1.49      1.83 o 
  -8   5   9       12.69       14.67      1.79 o 
  -7   5   9      299.54      263.15      5.56 o 
  -6   5   9      510.08      501.87      7.18 o 
  -5   5   9       47.82       50.10      2.36 o 
  -4   5   9        5.18        9.34      1.85 o 
  -3   5   9      546.28      491.05      6.14 o 
  -2   5   9       25.55       24.08      1.13 o 
  -1   5   9      246.30      281.95      3.71 o 
   0   5   9     1536.97     1681.68     15.43 o 
   1   5   9        0.32        0.56      0.72 o 
   2   5   9      156.88      136.24      2.24 o 
   3   5   9     1776.66     1685.55     12.87 o 
   4   5   9       36.23       27.65      1.21 o 
   5   5   9       33.79       27.96      1.27 o 
   6   5   9        0.95        0.30      1.01 o 
   7   5   9       30.25       23.86      1.79 o 
   8   5   9        3.46        1.62      2.51 o 
   9   5   9      318.12      282.65     11.03 o 
  10   5   9       36.93       42.05      4.70 o 
  11   5   9       42.38       35.21      5.71 o 
  12   5   9       29.93       27.70      4.33 o 
  13   5   9      197.12      218.47      8.88 o 
 -11   6   9        0.64        0.82      2.52 o 
 -10   6   9       15.28       18.52      2.78 o 
  -9   6   9        6.00        2.91      2.81 o 
  -8   6   9       27.82       35.19      2.61 o 
  -7   6   9       94.78       86.56      4.14 o 
  -6   6   9       20.29       16.76      1.69 o 
  -5   6   9       38.16       33.38      1.82 o 
  -4   6   9       51.67       38.43      2.58 o 
  -3   6   9        8.55        8.45      1.10 o 
  -2   6   9      355.46      391.55      7.00 o 
  -1   6   9      189.09      197.42      2.99 o 
   0   6   9        0.10        0.55      0.75 o 
   1   6   9      338.72      283.21      3.70 o 
   2   6   9       80.88       68.26      1.91 o 
   3   6   9        1.37        1.47      1.02 o 
   4   6   9       30.76       27.44      1.63 o 
   5   6   9       58.49       57.45      1.88 o 
   6   6   9       26.86       21.57      2.12 o 
   7   6   9      130.58      125.93      3.83 o 
   8   6   9       10.31       11.96      2.26 o 
   9   6   9      416.97      365.45      7.87 o 
  10   6   9       28.42       28.48      4.32 o 
  11   6   9       13.95       15.58      3.77 o 
  12   6   9        2.18        4.18      3.64 o 
  13   6   9        0.34        7.49      8.27 o 
 -11   7   9       58.77       54.30      4.01 o 
 -10   7   9       20.03       19.71      2.77 o 
  -9   7   9       19.64       15.72      2.44 o 
  -8   7   9      192.64      192.52      8.25 o 
  -7   7   9       75.27       67.11      3.97 o 
  -6   7   9        1.11        0.98      2.00 o 
  -5   7   9      205.27      193.46      5.14 o 
  -4   7   9        5.38        4.59      1.58 o 
  -3   7   9       20.86       17.62      1.27 o 
  -2   7   9      237.34      296.60      4.15 o 
  -1   7   9        2.28        6.41      1.08 o 
   0   7   9       66.44       62.28      1.82 o 
   1   7   9      184.86      152.18      2.81 o 
   2   7   9      366.66      381.60      4.70 o 
   3   7   9       41.12       45.86      2.17 o 
   4   7   9        9.13        8.05      1.31 o 
   5   7   9        0.93       -1.21      1.23 o 
   6   7   9       98.75       93.93      2.64 o 
   7   7   9      233.13      219.43      4.78 o 
   8   7   9       57.29       48.06      3.15 o 
   9   7   9       14.76       16.31      4.76 o 
  10   7   9        8.19       10.31      2.79 o 
  11   7   9       63.55       72.48      5.48 o 
  12   7   9      202.20      241.57      8.64 o 
  13   7   9       36.59       33.99      4.93 o 
 -11   8   9        8.50        9.04      3.87 o 
 -10   8   9        8.15        6.82      4.59 o 
  -9   8   9       16.55       20.35      2.47 o 
  -8   8   9        7.16        7.38      1.88 o 
  -7   8   9        3.46        0.17      2.38 o 
  -6   8   9        0.28       -0.99      1.92 o 
  -5   8   9       92.04       86.43      4.84 o 
  -4   8   9      526.25      537.63      7.93 o 
  -3   8   9      375.03      377.91      6.76 o 
  -2   8   9       26.49       42.86      1.98 o 
  -1   8   9      157.78      155.24      3.47 o 
   0   8   9       10.73       10.63      1.26 o 
   1   8   9      386.31      342.78      4.64 o 
   2   8   9        0.02        1.12      1.18 o 
   3   8   9      405.19      401.20      5.93 o 
   4   8   9        3.30        2.66      1.41 o 
   5   8   9       14.65       12.16      1.60 o 
   6   8   9       23.65       24.10      1.88 o 
   7   8   9      358.52      308.75      6.49 o 
   8   8   9        0.51        1.69      2.84 o 
   9   8   9      151.81      147.88      6.65 o 
  10   8   9        2.62        2.82      3.29 o 
  11   8   9        0.10        1.56      4.38 o 
  12   8   9       58.23       74.76      8.50 o 
  13   8   9      122.05      150.87      8.23 o 
 -11   9   9        5.25        3.95      2.48 o 
 -10   9   9       56.13       68.38      3.72 o 
  -9   9   9       37.01       34.29      4.65 o 
  -8   9   9       32.30       39.91      4.40 o 
  -7   9   9        0.39        2.02      2.59 o 
  -6   9   9       46.34       38.71      4.13 o 
  -5   9   9        7.10       10.15      2.52 o 
  -4   9   9       12.47       17.64      2.75 o 
  -3   9   9       21.57       17.60      2.36 o 
  -2   9   9       46.10       38.28      2.00 o 
  -1   9   9        0.37        2.90      1.22 o 
   0   9   9      142.93      129.20      3.05 o 
   1   9   9       35.20       27.05      2.49 o 
   2   9   9      176.95      183.97      4.28 o 
   3   9   9        3.97        2.61      1.52 o 
   4   9   9      150.84      152.91      3.77 o 
   5   9   9       27.01       25.62      2.14 o 
   6   9   9       10.80       14.49      1.80 o 
   7   9   9      264.49      242.79      5.76 o 
   8   9   9       38.58       53.46      5.14 o 
   9   9   9       82.01       83.62      4.58 o 
  10   9   9        7.74        9.11      4.73 o 
  11   9   9       86.85      110.24      5.49 o 
  12   9   9       81.41       99.22      6.77 o 
 -10  10   9       27.19       27.71      4.76 o 
  -9  10   9       19.62       17.31      4.15 o 
  -8  10   9        0.20       -0.18      2.92 o 
  -7  10   9       17.98       25.24      3.67 o 
  -6  10   9      313.49      319.44      9.61 o 
  -5  10   9       52.44       47.32      4.14 o 
  -4  10   9       14.36       21.20      2.83 o 
  -3  10   9      109.53      109.31      4.46 o 
  -2  10   9       12.06       15.42      1.58 o 
  -1  10   9       92.86       78.37      2.36 o 
   0  10   9       43.11       38.19      2.40 o 
   1  10   9       81.33       82.91      3.03 o 
   2  10   9       51.59       30.76      2.24 o 
   3  10   9       13.54        4.62      1.62 o 
   4  10   9       68.77       70.67      3.10 o 
   5  10   9        2.04        3.34      1.85 o 
   6  10   9       59.04       60.49      3.18 o 
   7  10   9       82.56       75.98      6.39 o 
   8  10   9       77.36       80.88      4.32 o 
   9  10   9       21.60       13.71      3.12 o 
  10  10   9        7.91       12.59      3.28 o 
  11  10   9       38.38       52.68      4.55 o 
  12  10   9       70.59       85.67      6.57 o 
 -10  11   9        0.71       -2.67      5.93 o 
  -9  11   9        0.00       -1.06      4.76 o 
  -8  11   9       13.24       17.79      5.42 o 
  -7  11   9        6.33        2.65      4.04 o 
  -6  11   9        1.64        3.95      3.22 o 
  -5  11   9      153.91      160.12      6.58 o 
  -4  11   9       20.90       12.76      4.03 o 
  -3  11   9        4.85        2.17      1.83 o 
  -2  11   9       14.32       10.60      1.79 o 
  -1  11   9       32.50       32.01      1.96 o 
   0  11   9      234.14      212.69      5.09 o 
   1  11   9      106.50      104.03      3.79 o 
   2  11   9        3.17        3.00      1.66 o 
   3  11   9       53.60       53.11      3.09 o 
   4  11   9       14.40       15.77      2.11 o 
   5  11   9       76.81       67.06      4.26 o 
   6  11   9        2.45        2.43      1.98 o 
   7  11   9        4.56        4.73      3.75 o 
   8  11   9        0.11        0.35      2.47 o 
   9  11   9      124.63      131.62      6.70 o 
  10  11   9        0.18        6.91      3.12 o 
  11  11   9        0.01        2.89      5.09 o 
  -7  12   9        3.28       11.71      8.47 o 
  -6  12   9      108.38      127.44     12.26 o 
  -5  12   9       29.80       40.55      4.41 o 
  -4  12   9       35.43       27.05      3.78 o 
  -3  12   9       34.44       23.82      2.84 o 
  -2  12   9        0.22       -0.19      1.49 o 
  -1  12   9      140.19      118.49      3.96 o 
   0  12   9        2.94        1.91      2.10 o 
   1  12   9        8.19        5.11      2.22 o 
   2  12   9        0.47       -0.28      1.64 o 
   3  12   9      118.05      131.78      4.52 o 
   4  12   9       90.06       76.47      5.93 o 
   5  12   9       45.37       45.20      3.80 o 
   6  12   9        1.17        0.39      1.95 o 
   7  12   9       48.71       49.27      4.64 o 
   8  12   9       24.04       20.94      4.07 o 
   9  12   9       29.20       23.69      6.18 o 
  10  12   9      101.32      121.80      5.86 o 
  11  12   9       24.62       39.94      5.51 o 
  -5  13   9       23.82       20.55      6.90 o 
  -4  13   9       86.08       70.19      6.55 o 
  -3  13   9       15.22       12.50      3.78 o 
  -2  13   9      109.72       97.15      3.77 o 
  -1  13   9      252.20      240.80      5.76 o 
   0  13   9       10.86       10.81      2.12 o 
   1  13   9       87.14       80.50      3.76 o 
   2  13   9       33.26       39.29      3.04 o 
   3  13   9      104.30       82.05      5.02 o 
   4  13   9       78.72       73.66      3.90 o 
   5  13   9       15.15       27.30      4.15 o 
   6  13   9        0.57        2.63      2.28 o 
   7  13   9        2.05        5.28      7.18 o 
   8  13   9       43.90       55.15      5.20 o 
   9  13   9       29.95       35.72     12.04 o 
  10  13   9        0.56        8.28      8.20 o 
  -5  14   9        2.79       -1.46      6.33 o 
  -4  14   9        0.37        0.99      5.91 o 
  -3  14   9       23.73       31.15      3.13 o 
  -2  14   9      154.64      147.58      5.82 o 
  -1  14   9        0.45        1.69      2.24 o 
   0  14   9        4.38        5.22      2.43 o 
   1  14   9        0.74        0.04      2.65 o 
   2  14   9       53.99       61.09      6.50 o 
   3  14   9       33.79       43.25      3.35 o 
   4  14   9        0.09        0.29      2.41 o 
   5  14   9      249.41      263.25      6.94 o 
   6  14   9        0.01        2.34      2.89 o 
   7  14   9       86.70       91.81      6.22 o 
   8  14   9       85.77      132.76     16.25 o 
   9  14   9        5.46       12.17      6.70 o 
  10  14   9       16.98       34.53      7.37 o 
  -6  15   9        2.45        2.09      6.74 o 
  -5  15   9        2.11       -4.60      6.59 o 
  -4  15   9       12.17       19.38      3.97 o 
  -3  15   9       69.86       62.20      7.92 o 
  -2  15   9       19.92       17.92      3.27 o 
  -1  15   9        6.44        5.86      5.05 o 
   0  15   9       42.52       44.74      4.24 o 
   1  15   9      118.88      112.14     11.82 o 
   2  15   9       51.32       58.16      9.88 o 
   3  15   9       39.11       32.13      4.20 o 
   4  15   9        0.06        0.42      3.13 o 
   5  15   9        0.29        0.08      5.49 o 
   6  15   9       48.06       45.30      5.97 o 
   7  15   9       56.33       55.26      7.12 o 
   8  15   9       13.81        8.28      5.14 o 
   9  15   9       30.43       23.44      5.99 o 
  -6  16   9       19.05       13.02      8.31 o 
  -5  16   9        0.30        2.61      2.69 o 
  -4  16   9       99.79       85.93      9.41 o 
  -3  16   9        0.80       -0.44      2.56 o 
  -2  16   9       10.33        9.27      3.23 o 
  -1  16   9      134.84      143.61     21.54 o 
   0  16   9       59.38       77.06      6.56 o 
   1  16   9       31.94       34.67      4.33 o 
   2  16   9       14.59       16.07      3.72 o 
   3  16   9       57.93       52.44      5.41 o 
   4  16   9        0.17       -3.74      3.28 o 
   5  16   9       15.28       15.42      4.41 o 
   6  16   9        8.67       10.08      3.73 o 
   7  16   9       20.65       14.88      5.62 o 
   8  16   9       28.98       38.33      6.77 o 
  -5  17   9        1.56        0.27      7.14 o 
  -4  17   9       29.93       46.64      4.45 o 
  -3  17   9        5.26        3.99      3.20 o 
  -2  17   9        0.05       -1.64      2.83 o 
  -1  17   9      130.67      140.60      6.85 o 
   0  17   9       42.87       53.69     12.05 o 
   1  17   9        3.99       11.49      6.06 o 
   2  17   9        2.35        1.46      3.40 o 
   3  17   9        7.05        1.92      3.62 o 
   4  17   9        1.35        1.46      5.52 o 
   5  17   9       21.27       23.70      6.12 o 
   6  17   9      124.44      124.03      7.05 o 
  -3  18   9        0.64       -4.59      3.16 o 
  -2  18   9        4.42        6.97      3.52 o 
  -1  18   9        0.05        0.91      5.38 o 
   0  18   9       47.87       57.41      5.51 o 
   1  18   9        8.82       -0.04      3.48 o 
   2  18   9        9.64       12.62      5.88 o 
   3  18   9        8.56       12.73      4.32 o 
   4  18   9        6.97        3.41      4.11 o 
  -2 -14  10       54.52       47.49      7.59 o 
  -1 -14  10        0.03       -8.17      9.88 o 
   0 -14  10       34.29       34.21      7.03 o 
   1 -14  10        3.79        3.12      3.71 o 
   2 -14  10        1.05       -3.65      3.25 o 
   3 -14  10        0.41       -2.92      2.60 o 
   4 -14  10        0.77        3.08      3.63 o 
   5 -14  10       46.37       50.69      5.47 o 
  -4 -13  10       18.90       18.93      6.28 o 
  -3 -13  10      136.40      145.85      9.67 o 
  -2 -13  10       26.63       23.83      6.18 o 
  -1 -13  10       72.67       83.64      8.34 o 
   0 -13  10        2.08        2.49      5.09 o 
   1 -13  10       26.54       15.08      3.35 o 
   2 -13  10       11.56       11.98      2.97 o 
   3 -13  10        1.00        1.92      3.56 o 
   4 -13  10        0.18       -1.28      3.25 o 
   5 -13  10       10.23       10.23      3.88 o 
   6 -13  10       12.32       12.55      3.88 o 
   7 -13  10       31.35       46.91      5.19 o 
  -5 -12  10       51.85       65.43     12.02 o 
  -4 -12  10       93.05      111.75      8.65 o 
  -3 -12  10        2.02       -4.31      4.67 o 
  -2 -12  10        0.20       -0.72      4.72 o 
  -1 -12  10        0.01       -2.09      7.66 o 
   0 -12  10       10.44        5.21      5.01 o 
   1 -12  10        3.70       -1.12      2.42 o 
   2 -12  10        3.97        3.30      2.69 o 
   3 -12  10        8.54        7.23      3.35 o 
   4 -12  10       75.00       76.52      5.40 o 
   5 -12  10       75.63       74.56      5.57 o 
   6 -12  10       22.06       32.30      5.45 o 
   7 -12  10       14.01       15.79      3.99 o 
   8 -12  10       58.72       66.02      5.68 o 
  -6 -11  10       53.32       69.33     12.00 o 
  -5 -11  10       13.56       21.16      4.64 o 
  -4 -11  10       27.15       31.83      4.50 o 
  -3 -11  10       25.16       25.72      7.79 o 
  -2 -11  10       47.61       33.61      5.85 o 
  -1 -11  10      175.14      189.09      9.58 o 
   0 -11  10       17.96       19.43      5.49 o 
   1 -11  10        1.28        3.70      2.22 o 
   2 -11  10       15.19       23.44      3.09 o 
   3 -11  10      123.38      117.24      5.90 o 
   4 -11  10      100.18      103.74      5.75 o 
   5 -11  10       48.88       38.19      4.33 o 
   6 -11  10        6.97       13.98      3.59 o 
   7 -11  10       37.68       37.00      4.70 o 
   8 -11  10       20.08       29.40      4.42 o 
   9 -11  10       20.33       28.43      4.45 o 
  -7 -10  10       45.80       54.08      8.16 o 
  -6 -10  10      337.76      394.05     10.65 o 
  -5 -10  10       18.07       14.54      6.49 o 
  -4 -10  10       35.99       33.26     14.91 o 
  -3 -10  10       37.93       32.63      4.14 o 
  -2 -10  10        3.08        3.59      2.97 o 
  -1 -10  10      115.28      103.65     11.06 o 
   0 -10  10       65.43       70.33      4.74 o 
   1 -10  10      125.62      124.24      4.14 o 
   2 -10  10       42.81       45.64      3.46 o 
   3 -10  10        0.58       -3.39      2.07 o 
   4 -10  10      141.79      150.34      6.38 o 
   5 -10  10       21.04       12.38      6.39 o 
   6 -10  10       60.21       64.69      4.88 o 
   7 -10  10        8.04       19.18      3.62 o 
   8 -10  10      123.07      140.73      7.70 o 
   9 -10  10      110.07      127.13     12.93 o 
  10 -10  10       10.35        9.72      3.70 o 
  -8  -9  10        2.73        4.34      6.19 o 
  -7  -9  10       15.78       14.92      6.82 o 
  -6  -9  10      182.57      221.64      7.74 o 
  -5  -9  10       13.22        8.92      3.51 o 
  -4  -9  10        0.75       -2.23      3.04 o 
  -3  -9  10        4.00        7.18      3.09 o 
  -2  -9  10       64.77       46.91      4.18 o 
  -1  -9  10       41.74       47.15      3.84 o 
   0  -9  10       24.82       35.66      2.63 o 
   1  -9  10       97.56       88.38      3.75 o 
   2  -9  10      526.12      525.88      9.65 o 
   3  -9  10       98.23      103.47      4.36 o 
   4  -9  10        0.37        0.62      2.53 o 
   5  -9  10      570.33      561.42     13.46 o 
   6  -9  10       11.98        6.03      4.21 o 
   7  -9  10       11.55        6.73      4.42 o 
   8  -9  10       48.60       51.18      4.69 o 
   9  -9  10        0.05        3.05      3.15 o 
  10  -9  10        0.00       -0.97      2.98 o 
  11  -9  10       50.86       56.55      7.42 o 
  -9  -8  10       97.37      100.52      9.67 o 
  -8  -8  10       39.80       65.40     15.61 o 
  -7  -8  10        6.47       12.53      6.16 o 
  -6  -8  10       24.29       25.47      3.64 o 
  -5  -8  10        1.79       -1.00      3.69 o 
  -4  -8  10        7.27        3.47      4.27 o 
  -3  -8  10        3.86        2.63      2.87 o 
  -2  -8  10       85.61       83.70      4.97 o 
  -1  -8  10        1.14       -0.59      7.20 o 
   0  -8  10      647.25      586.67      7.32 o 
   1  -8  10       99.95       95.61      3.70 o 
   2  -8  10      748.78      728.25     16.71 o 
   3  -8  10        4.21        2.63      1.95 o 
   4  -8  10      196.90      203.40      5.66 o 
   5  -8  10        3.93        5.78      3.51 o 
   6  -8  10       41.19       38.40      7.29 o 
   7  -8  10       42.11       50.55      5.50 o 
   8  -8  10        8.27        5.52      2.78 o 
   9  -8  10        2.78       -4.37      2.51 o 
  10  -8  10       13.33       14.72      3.63 o 
  11  -8  10       48.50       54.17      5.08 o 
  -9  -7  10        1.85       -2.08      5.99 o 
  -8  -7  10      110.64      151.61     30.45 o 
  -7  -7  10      102.12       98.27      8.54 o 
  -6  -7  10        3.16        1.65      4.81 o 
  -5  -7  10       17.33       18.20      3.15 o 
  -4  -7  10        2.13        0.21      2.87 o 
  -3  -7  10       72.25       65.16      4.46 o 
  -2  -7  10        1.86        4.08      2.52 o 
  -1  -7  10       51.66       52.55      5.03 o 
   0  -7  10      123.25      130.43      3.21 o 
   1  -7  10      214.34      201.08      4.21 o 
   2  -7  10       29.38       34.62      2.51 o 
   3  -7  10      903.90      903.79     12.29 o 
   4  -7  10       57.35       71.94      4.05 o 
   5  -7  10       57.42       55.94      3.94 o 
   6  -7  10       13.59       12.50      2.78 o 
   7  -7  10       44.32       30.43      3.48 o 
   8  -7  10        0.23       -0.42      2.44 o 
   9  -7  10        9.66       13.49      3.21 o 
  10  -7  10       86.13      107.34      6.12 o 
  11  -7  10        7.74        0.98      3.00 o 
  12  -7  10       47.45       59.95      5.47 o 
 -10  -6  10        9.68       11.27      8.60 o 
  -9  -6  10        3.84        0.33      6.21 o 
  -8  -6  10      217.73      271.13     22.69 o 
  -7  -6  10        2.73        1.18      5.02 o 
  -6  -6  10      107.25      108.37     12.52 o 
  -5  -6  10       66.15       65.18      4.72 o 
  -4  -6  10        6.38       10.62      2.84 o 
  -3  -6  10       17.12       15.05      3.47 o 
  -2  -6  10      194.05      153.59      5.79 o 
  -1  -6  10       90.19       82.47      3.78 o 
   0  -6  10       64.99       67.94      2.42 o 
   1  -6  10       29.09       29.22      2.03 o 
   2  -6  10     1048.56     1040.86     11.13 o 
   3  -6  10        1.12        1.82      1.48 o 
   4  -6  10      275.17      273.86      5.30 o 
   5  -6  10      398.86      380.04      6.49 o 
   6  -6  10      278.59      256.03      7.24 o 
   7  -6  10       38.84       36.42      4.97 o 
   8  -6  10        3.48        4.48      2.52 o 
   9  -6  10       22.32       24.65      3.53 o 
  10  -6  10        0.43        1.89      2.81 o 
  11  -6  10       18.50        9.07      3.36 o 
  12  -6  10       31.54       41.77      4.78 o 
 -10  -5  10       86.29       87.88      7.82 o 
  -9  -5  10       46.40       43.98      6.20 o 
  -8  -5  10       13.88       14.86      3.26 o 
  -7  -5  10      120.99      131.61      4.88 o 
  -6  -5  10       19.28       16.70      2.57 o 
  -5  -5  10        2.02        0.79      1.69 o 
  -4  -5  10        4.96        4.96      1.43 o 
  -3  -5  10        3.70        0.85      1.63 o 
  -2  -5  10        0.10       -1.04      1.64 o 
  -1  -5  10      196.51      179.25      3.42 o 
   0  -5  10      211.40      236.82      3.83 o 
   1  -5  10      322.76      334.43      5.07 o 
   2  -5  10        0.60        0.64      1.08 o 
   3  -5  10      517.76      471.00      6.99 o 
   4  -5  10       15.90       11.60      1.69 o 
   5  -5  10      107.26       88.21      3.18 o 
   6  -5  10       28.74       28.27      2.62 o 
   7  -5  10        0.02        0.99      2.07 o 
   8  -5  10       86.91       80.80      4.70 o 
   9  -5  10       43.71       36.53      3.81 o 
  10  -5  10      155.53      167.45      9.06 o 
  11  -5  10       68.37       71.99      6.46 o 
  12  -5  10        0.32        0.69      3.25 o 
  13  -5  10       73.80       65.62      7.02 o 
 -10  -4  10       90.89      102.67      6.86 o 
  -9  -4  10       94.26      106.90      6.67 o 
  -8  -4  10        4.07        2.63      2.81 o 
  -7  -4  10       10.59        8.81      3.17 o 
  -6  -4  10       74.70       58.02      3.10 o 
  -5  -4  10       20.68       30.22      2.71 o 
  -4  -4  10      110.62      110.31      2.81 o 
  -3  -4  10      688.08      609.48      7.54 o 
  -2  -4  10        2.79        0.84      1.05 o 
  -1  -4  10        7.15        4.38      1.41 o 
   0  -4  10     4441.71     4540.57     36.08 o 
   1  -4  10      624.29      656.40      6.47 o 
   2  -4  10       87.11       73.18      2.25 o 
   3  -4  10      175.71      163.20      2.91 o 
   4  -4  10       99.92       80.94      2.62 o 
   5  -4  10        3.04        6.66      1.40 o 
   6  -4  10       58.50       55.32      3.04 o 
   7  -4  10       94.19       96.48      4.65 o 
   8  -4  10      103.21       99.71      4.85 o 
   9  -4  10      232.87      215.64      8.38 o 
  10  -4  10       15.34       26.52      5.55 o 
  11  -4  10      138.16      133.82     10.65 o 
  12  -4  10       23.56       36.90      4.42 o 
  13  -4  10        0.74        7.86      3.40 o 
 -11  -3  10       68.34       73.41      6.38 o 
 -10  -3  10        0.06        1.69      3.46 o 
  -9  -3  10        6.33        7.68      3.32 o 
  -8  -3  10       23.15       29.99      3.99 o 
  -7  -3  10        0.85       -0.43      1.70 o 
  -6  -3  10       56.60       64.25      3.11 o 
  -5  -3  10        0.02        0.26      1.36 o 
  -4  -3  10      338.59      310.75      5.21 o 
  -3  -3  10       25.45       23.86      1.57 o 
  -2  -3  10       71.30       66.45      2.29 o 
  -1  -3  10      190.20      223.20      3.08 o 
   0  -3  10     1137.02     1067.16      8.27 o 
   1  -3  10      256.98      256.53      3.02 o 
   2  -3  10      288.80      245.81      2.81 o 
   3  -3  10      251.76      228.98      2.94 o 
   4  -3  10      144.96      167.11      2.89 o 
   5  -3  10      416.76      381.05      5.14 o 
   6  -3  10       19.49       17.82      1.61 o 
   7  -3  10        0.59        2.70      1.59 o 
   8  -3  10        0.09        0.11      2.34 o 
   9  -3  10       47.51       47.88      4.82 o 
  10  -3  10        5.39        4.20      2.64 o 
  11  -3  10      235.98      199.22      7.32 o 
  12  -3  10       62.12       82.28      5.62 o 
  13  -3  10       93.04      106.31      7.39 o 
 -11  -2  10      115.87      142.59      7.68 o 
 -10  -2  10       19.23       25.33      5.85 o 
  -9  -2  10        9.44        6.32      4.45 o 
  -8  -2  10        0.00       -2.76      2.25 o 
  -7  -2  10        7.18        3.25      1.92 o 
  -6  -2  10       39.48       44.90      2.65 o 
  -5  -2  10      417.30      324.82      5.42 o 
  -4  -2  10        9.86        7.01      1.44 o 
  -3  -2  10       16.33       21.85      1.56 o 
  -2  -2  10      358.95      396.95      4.64 o 
  -1  -2  10     1702.91     1702.16     12.30 o 
   0  -2  10       17.81       10.90      0.81 o 
   1  -2  10      193.25      196.73      3.20 o 
   2  -2  10      138.07      134.97      2.00 o 
   3  -2  10      898.45      880.04      7.41 o 
   4  -2  10      104.89      120.13      2.26 o 
   5  -2  10      204.88      210.71      3.33 o 
   6  -2  10      419.63      412.35      5.23 o 
   7  -2  10        6.70        9.73      1.49 o 
   8  -2  10      226.33      200.81      4.96 o 
   9  -2  10       10.75       14.97      2.25 o 
  10  -2  10        0.39        2.97      2.24 o 
  11  -2  10        0.75        5.09      3.37 o 
  12  -2  10        3.03       -0.08      2.56 o 
  13  -2  10       10.24       11.33      3.59 o 
 -11  -1  10        0.00        3.48      3.34 o 
 -10  -1  10        4.54        3.84      3.74 o 
  -9  -1  10       54.99       68.69      4.48 o 
  -8  -1  10       57.21       55.10      4.48 o 
  -7  -1  10        1.82        1.48      1.71 o 
  -6  -1  10      193.71      168.84      4.67 o 
  -5  -1  10       62.04       70.98      2.95 o 
  -4  -1  10       75.05       61.66      2.20 o 
  -3  -1  10      174.22      173.94      3.69 o 
  -2  -1  10     1271.96     1207.83     11.40 o 
  -1  -1  10      119.47      112.12      1.82 o 
   0  -1  10       25.48       31.14      1.28 o 
   1  -1  10        1.01        3.54      0.84 o 
   2  -1  10      156.95      153.67      2.47 o 
   3  -1  10      320.00      328.03      3.40 o 
   4  -1  10      957.58      880.54      6.80 o 
   5  -1  10      847.09      769.80      6.82 o 
   6  -1  10      100.90      106.60      2.61 o 
   7  -1  10      276.75      255.33      4.41 o 
   8  -1  10      377.44      388.35      6.27 o 
   9  -1  10      732.51      663.33     10.16 o 
  10  -1  10      243.74      246.90      6.05 o 
  11  -1  10       36.30       36.88      4.20 o 
  12  -1  10        3.61        7.00      3.12 o 
  13  -1  10       48.08       51.76      4.94 o 
 -11   0  10        0.29        1.62      3.22 o 
 -10   0  10        3.88        3.57      3.20 o 
  -9   0  10       30.82       29.72      3.48 o 
  -8   0  10       92.09       75.67      7.28 o 
  -7   0  10      149.51      131.77      4.98 o 
  -6   0  10      373.93      368.05      6.87 o 
  -5   0  10        0.18        0.80      1.30 o 
  -4   0  10       10.24       20.33      1.91 o 
  -3   0  10     1044.31     1088.95     11.29 o 
  -2   0  10       10.15       11.15      1.02 o 
  -1   0  10      108.77      108.67      2.00 o 
   0   0  10      576.99      562.41      4.84 o 
   1   0  10        0.01        0.00      0.52 o 
   2   0  10      217.19      214.26      2.43 o 
   3   0  10       65.97       86.97      2.16 o 
   4   0  10      393.22      395.99      3.88 o 
   5   0  10       66.18       65.89      1.62 o 
   6   0  10     1287.00     1223.05     10.51 o 
   7   0  10        1.65       -0.43      1.15 o 
   8   0  10      252.67      242.46      4.65 o 
   9   0  10        1.08        2.54      1.60 o 
  10   0  10        6.09        6.14      1.86 o 
  11   0  10       45.85       44.42      3.79 o 
  12   0  10       55.43       55.22      8.44 o 
  13   0  10       19.30       16.72      3.50 o 
  14   0  10        0.35        3.41      3.14 o 
 -11   1  10        9.26       10.36      6.80 o 
 -10   1  10       12.67       14.46      3.14 o 
  -9   1  10        2.80        1.84      3.71 o 
  -8   1  10        0.59        0.68      2.07 o 
  -7   1  10        0.37        1.17      1.76 o 
  -6   1  10       14.83       16.12      1.98 o 
  -5   1  10      215.23      176.16      4.01 o 
  -4   1  10     1140.61     1087.10     13.75 o 
  -3   1  10      965.49      903.47     10.42 o 
  -2   1  10        5.10        2.70      0.83 o 
  -1   1  10        2.46        4.74      0.70 o 
   0   1  10      307.52      305.33      3.07 o 
   1   1  10       48.00       49.47      1.26 o 
   2   1  10       79.38      100.60      1.65 o 
   3   1  10       13.51       23.77      1.02 o 
   4   1  10        2.37        4.13      0.87 o 
   5   1  10      302.35      291.06      3.18 o 
   6   1  10      508.14      516.37      5.96 o 
   7   1  10       43.22       41.43      1.89 o 
   8   1  10      317.05      317.05      5.33 o 
   9   1  10       74.34       72.67      3.16 o 
  10   1  10        3.36        1.50      1.74 o 
  11   1  10        9.11        6.87      2.29 o 
  12   1  10       16.22       14.94      2.83 o 
  13   1  10        0.00        4.36      2.95 o 
  14   1  10        0.10        7.39      3.15 o 
 -11   2  10        5.49        3.31      3.95 o 
 -10   2  10      248.51      259.98      8.33 o 
  -9   2  10       16.77        8.02      2.54 o 
  -8   2  10        4.15        3.52      2.10 o 
  -7   2  10        9.55       11.31      1.94 o 
  -6   2  10      440.88      374.42      7.19 o 
  -5   2  10      194.15      194.80      4.15 o 
  -4   2  10        3.30        1.44      1.24 o 
  -3   2  10     1697.18     1645.77     15.65 o 
  -2   2  10      468.25      455.69      5.51 o 
  -1   2  10      540.71      552.95      5.90 o 
   0   2  10      171.52      154.97      2.12 o 
   1   2  10      982.00     1044.04      7.91 o 
   2   2  10        0.03        0.80      0.58 o 
   3   2  10      314.35      328.32      3.34 o 
   4   2  10      116.32      107.20      1.90 o 
   5   2  10      289.72      242.78      3.02 o 
   6   2  10     1793.70     1725.73     17.43 o 
   7   2  10      128.43      113.05      2.77 o 
   8   2  10      254.29      252.76      4.25 o 
   9   2  10        1.63       -0.07      1.53 o 
  10   2  10        0.22        1.24      1.66 o 
  11   2  10       77.27       73.30      4.07 o 
  12   2  10       20.19       17.19      2.97 o 
  13   2  10        0.47        3.99      2.72 o 
  14   2  10       14.61       16.79      3.45 o 
 -11   3  10       19.77       18.13      3.64 o 
 -10   3  10        7.41        3.14      2.49 o 
  -9   3  10        9.87        8.08      2.44 o 
  -8   3  10       17.08       18.91      3.80 o 
  -7   3  10       29.65       25.69      2.17 o 
  -6   3  10       10.45       14.11      2.62 o 
  -5   3  10      629.80      577.25      9.11 o 
  -4   3  10      770.34      740.87     11.20 o 
  -3   3  10      111.09      124.53      3.13 o 
  -2   3  10     1223.15     1221.20     12.92 o 
  -1   3  10       91.92       90.63      2.05 o 
   0   3  10        0.00        0.62      0.64 o 
   1   3  10      184.93      203.95      2.65 o 
   2   3  10      163.68      181.27      2.29 o 
   3   3  10       48.77       61.51      1.43 o 
   4   3  10      339.52      286.76      3.18 o 
   5   3  10        8.49       10.26      0.92 o 
   6   3  10      175.86      206.42      3.27 o 
   7   3  10      289.19      287.99      4.56 o 
   8   3  10      191.74      159.84      3.86 o 
   9   3  10       17.25       18.49      2.15 o 
  10   3  10        8.67        6.49      1.93 o 
  11   3  10        0.00        1.40      1.89 o 
  12   3  10        0.87        1.27      2.41 o 
  13   3  10       64.07       69.68      6.03 o 
  14   3  10        0.22        2.57      5.37 o 
 -11   4  10        6.47        7.39      2.90 o 
 -10   4  10        2.33       -0.82      2.49 o 
  -9   4  10       34.93       37.41      3.71 o 
  -8   4  10       17.88       17.86      2.15 o 
  -7   4  10       14.36       12.67      1.78 o 
  -6   4  10        0.03       -0.97      1.51 o 
  -5   4  10      246.20      257.49      4.85 o 
  -4   4  10       23.74       25.99      1.86 o 
  -3   4  10      701.90      674.37      8.97 o 
  -2   4  10        0.76        1.74      0.92 o 
  -1   4  10        0.10       -0.65      0.70 o 
   0   4  10        9.71       15.64      1.06 o 
   1   4  10      328.16      359.91      4.02 o 
   2   4  10      104.54       68.65      1.67 o 
   3   4  10      199.84      154.61      2.28 o 
   4   4  10       26.26       24.17      1.15 o 
   5   4  10     1637.48     1562.20     12.82 o 
   6   4  10       69.57       61.16      2.16 o 
   7   4  10        7.22        8.92      1.56 o 
   8   4  10       79.31       72.17      3.24 o 
   9   4  10       75.51       65.48      3.66 o 
  10   4  10        4.49        1.40      2.82 o 
  11   4  10       11.36       16.29      3.60 o 
  12   4  10       24.41       24.95      4.39 o 
  13   4  10       81.63       89.01      6.63 o 
  14   4  10        4.96        2.35      4.13 o 
 -11   5  10        8.38        8.94      3.04 o 
 -10   5  10        2.88        4.20      2.85 o 
  -9   5  10       21.33       16.48      2.66 o 
  -8   5  10       18.21       14.00      1.92 o 
  -7   5  10        0.04       -0.30      1.27 o 
  -6   5  10      226.75      238.01      4.38 o 
  -5   5  10        1.47       -0.89      1.28 o 
  -4   5  10        9.44       10.60      1.78 o 
  -3   5  10        6.17        4.04      1.06 o 
  -2   5  10       69.77       77.42      2.13 o 
  -1   5  10       68.90       56.31      1.74 o 
   0   5  10        0.82        7.84      0.95 o 
   1   5  10      215.40      205.64      3.07 o 
   2   5  10      149.32      171.63      3.17 o 
   3   5  10       98.11       97.04      1.85 o 
   4   5  10       94.13      117.31      2.17 o 
   5   5  10      216.36      202.22      3.45 o 
   6   5  10        2.98        1.66      1.00 o 
   7   5  10      669.46      660.10      7.95 o 
   8   5  10       34.30       33.65      2.72 o 
   9   5  10        6.16        1.86      2.20 o 
  10   5  10       42.55       49.09      3.44 o 
  11   5  10       58.60       59.55      5.21 o 
  12   5  10       40.35       48.27      5.84 o 
  13   5  10       18.97       29.96      5.13 o 
 -11   6  10       24.52       22.99      3.32 o 
 -10   6  10        1.24       -1.46      2.26 o 
  -9   6  10        0.42        0.61      2.05 o 
  -8   6  10        5.19        2.97      1.95 o 
  -7   6  10        6.95        4.71      3.24 o 
  -6   6  10       14.63       15.33      1.75 o 
  -5   6  10        8.33        5.62      1.42 o 
  -4   6  10       48.83       42.23      2.07 o 
  -3   6  10        0.00       -1.05      1.06 o 
  -2   6  10     1151.97     1130.86     11.26 o 
  -1   6  10      166.81      172.98      3.03 o 
   0   6  10     1272.81     1253.48     22.78 o 
   1   6  10       12.22       11.58      1.12 o 
   2   6  10      110.36      109.55      2.76 o 
   3   6  10     4068.39     3977.82     37.06 o 
   4   6  10     1669.27     1582.18     13.90 o 
   5   6  10      152.00      145.28      3.82 o 
   6   6  10       22.10       24.39      1.84 o 
   7   6  10        5.97        2.99      1.79 o 
   8   6  10      509.03      487.92      9.20 o 
   9   6  10       40.80       42.68      3.45 o 
  10   6  10        1.15        0.45      2.37 o 
  11   6  10        0.92       -0.59      5.68 o 
  12   6  10       97.79      106.20      6.91 o 
  13   6  10      108.94      125.09     11.41 o 
 -11   7  10        0.17       -2.39      2.48 o 
 -10   7  10       82.97       92.55      4.49 o 
  -9   7  10        0.09       -2.04      2.66 o 
  -8   7  10       39.89       39.17      2.85 o 
  -7   7  10       22.34       21.53      2.17 o 
  -6   7  10        8.12        5.87      1.95 o 
  -5   7  10       57.76       63.94      3.17 o 
  -4   7  10        0.29        0.03      1.11 o 
  -3   7  10      129.29      119.16      2.69 o 
  -2   7  10       17.24       24.87      1.58 o 
  -1   7  10      151.78      145.65      3.66 o 
   0   7  10      229.11      239.49      4.08 o 
   1   7  10        0.00        0.07      0.93 o 
   2   7  10        9.87       14.51      1.53 o 
   3   7  10     1275.19     1182.37     12.91 o 
   4   7  10        0.00        1.15      1.34 o 
   5   7  10      495.69      465.71      6.16 o 
   6   7  10        4.59        4.34      1.38 o 
   7   7  10      280.84      247.28      5.07 o 
   8   7  10        3.83        0.51      2.22 o 
   9   7  10       34.20       22.24      3.08 o 
  10   7  10      246.81      224.36      6.46 o 
  11   7  10        0.11       -4.61      3.69 o 
  12   7  10      123.46      124.92      7.23 o 
  13   7  10       65.49       90.12     10.93 o 
 -11   8  10        0.38       -0.36      2.53 o 
 -10   8  10       10.66        8.19      2.51 o 
  -9   8  10       35.48       42.21      3.26 o 
  -8   8  10      240.58      248.02      7.99 o 
  -7   8  10        3.14        1.00      1.53 o 
  -6   8  10        0.07        2.08      2.34 o 
  -5   8  10      487.38      493.23     11.34 o 
  -4   8  10      733.09      756.92      9.32 o 
  -3   8  10        0.25        2.06      1.50 o 
  -2   8  10      361.67      382.63      6.00 o 
  -1   8  10      318.91      367.78      5.30 o 
   0   8  10      402.33      359.92      5.34 o 
   1   8  10      774.46      767.29      9.26 o 
   2   8  10      592.20      562.59      8.17 o 
   3   8  10      618.52      604.88      7.91 o 
   4   8  10      114.33      101.67      3.24 o 
   5   8  10        4.57        4.41      1.41 o 
   6   8  10        0.83        2.32      1.45 o 
   7   8  10      154.95      152.38      4.72 o 
   8   8  10      431.40      398.06      8.36 o 
   9   8  10        2.65        4.97      2.65 o 
  10   8  10       15.29       17.01      3.31 o 
  11   8  10        7.25        6.68      2.71 o 
  12   8  10      203.53      209.48      8.59 o 
  13   8  10      151.10      181.10      8.64 o 
 -10   9  10        0.14        0.93      2.17 o 
  -9   9  10       57.26       43.64      3.14 o 
  -8   9  10       27.29       29.85      4.96 o 
  -7   9  10        0.54        3.15      2.92 o 
  -6   9  10        1.34        1.97      2.18 o 
  -5   9  10      295.71      303.58     10.94 o 
  -4   9  10      116.99      111.20      5.49 o 
  -3   9  10        1.33        3.84      1.24 o 
  -2   9  10       69.68       57.75      3.79 o 
  -1   9  10        7.38        9.77      1.49 o 
   0   9  10       82.37       84.08      2.99 o 
   1   9  10      682.07      624.27      8.81 o 
   2   9  10     1038.98      992.64     14.02 o 
   3   9  10      131.00      114.47      3.35 o 
   4   9  10      174.77      159.87      3.91 o 
   5   9  10      466.61      454.47      6.99 o 
   6   9  10       56.18       55.68      2.45 o 
   7   9  10        2.24        2.36      2.18 o 
   8   9  10      110.84       85.56      4.40 o 
   9   9  10        9.78       12.51      2.99 o 
  10   9  10      301.19      292.83      8.74 o 
  11   9  10       29.08       45.52      5.61 o 
  12   9  10        5.60       16.11      6.36 o 
 -10  10  10       89.14       77.91      3.97 o 
  -9  10  10        1.02        2.31      3.67 o 
  -8  10  10       36.79       58.71      5.66 o 
  -7  10  10       82.06      102.31     14.95 o 
  -6  10  10        6.71        9.26      3.98 o 
  -5  10  10       23.50       21.48      4.53 o 
  -4  10  10       40.54       31.86      3.68 o 
  -3  10  10       20.85       33.29      2.39 o 
  -2  10  10      299.83      300.66      5.39 o 
  -1  10  10      445.66      401.98      5.88 o 
   0  10  10      220.93      225.82      4.31 o 
   1  10  10      205.88      206.20      4.63 o 
   2  10  10        0.80       -0.22      1.46 o 
   3  10  10      248.33      239.54      5.20 o 
   4  10  10       49.03       50.51      2.65 o 
   5  10  10       12.55       13.98      2.09 o 
   6  10  10       58.92       61.35      3.24 o 
   7  10  10      532.12      470.28      8.92 o 
   8  10  10       73.61       67.62      4.05 o 
   9  10  10       17.09       16.48      4.27 o 
  10  10  10       31.20       35.08      3.98 o 
  11  10  10      204.65      234.54      7.36 o 
  12  10  10       17.45       22.63      6.30 o 
  -9  11  10        0.17        3.86      5.23 o 
  -8  11  10        1.96        0.52      4.68 o 
  -7  11  10       83.66      110.14      8.30 o 
  -6  11  10       55.57       66.59      7.89 o 
  -5  11  10       16.66       13.70      5.12 o 
  -4  11  10       46.16       39.96      4.08 o 
  -3  11  10      122.33      128.69      3.78 o 
  -2  11  10       77.62       82.54      3.27 o 
  -1  11  10       35.43       34.48      2.09 o 
   0  11  10      243.56      240.66      5.52 o 
   1  11  10      526.81      492.40      9.70 o 
   2  11  10        6.98        4.20      1.83 o 
   3  11  10        4.40        3.67      1.82 o 
   4  11  10       32.92       37.34      3.60 o 
   5  11  10        6.35        2.06      1.77 o 
   6  11  10      437.70      394.17      7.39 o 
   7  11  10        1.52       -2.10      4.66 o 
   8  11  10        3.33        3.89      3.71 o 
   9  11  10        7.02        5.47      3.33 o 
  10  11  10       38.86       35.93      4.03 o 
  11  11  10        0.19        5.58      4.72 o 
  -8  12  10        0.65       -5.59      8.26 o 
  -7  12  10        3.06        9.54      4.72 o 
  -6  12  10        3.73       10.23      3.80 o 
  -5  12  10        0.87       -2.80      3.23 o 
  -4  12  10        2.44        4.70      3.02 o 
  -3  12  10       15.86       16.85      2.05 o 
  -2  12  10       13.35       12.26      2.88 o 
  -1  12  10       21.79       17.65      1.88 o 
   0  12  10      197.18      182.99      7.03 o 
   1  12  10      110.68      108.88      4.06 o 
   2  12  10      433.08      407.99      7.93 o 
   3  12  10        7.36        5.07      2.32 o 
   4  12  10       26.07       29.37      2.88 o 
   5  12  10      144.91      139.14      4.49 o 
   6  12  10      115.26      112.98      4.27 o 
   7  12  10        0.03        4.47      3.36 o 
   8  12  10       21.26       20.42      4.16 o 
   9  12  10      206.39      236.53      8.84 o 
  10  12  10      472.85      534.80     14.72 o 
  11  12  10       10.15        8.08      6.28 o 
  -5  13  10        1.06        2.93      6.43 o 
  -4  13  10       28.69       25.22      2.51 o 
  -3  13  10        0.02        1.79      3.04 o 
  -2  13  10        4.23        2.32      1.89 o 
  -1  13  10        0.12        0.66      1.82 o 
   0  13  10       37.53       43.12      3.03 o 
   1  13  10       41.66       41.71      3.20 o 
   2  13  10        3.71        1.35      2.41 o 
   3  13  10      136.71      125.42      4.71 o 
   4  13  10        9.46        8.67      2.33 o 
   5  13  10       29.36       28.15      3.49 o 
   6  13  10        3.39        4.06      4.72 o 
   7  13  10      107.41      113.89      6.45 o 
   8  13  10        1.94        5.60      3.86 o 
   9  13  10        0.05       12.51      8.15 o 
  10  13  10        4.43       17.63     10.30 o 
  -5  14  10        1.01        6.38      6.59 o 
  -4  14  10       69.18       65.16      3.96 o 
  -3  14  10        2.75        0.97      6.20 o 
  -2  14  10      230.46      231.47      7.21 o 
  -1  14  10        5.67        3.65      4.16 o 
   0  14  10       24.68       31.86      3.29 o 
   1  14  10      250.80      265.67      6.64 o 
   2  14  10       18.96       22.40      2.77 o 
   3  14  10       32.84       29.74      3.00 o 
   4  14  10        1.06        0.58      2.16 o 
   5  14  10      155.03      153.59      7.11 o
[truncated: 259,252 more chars]
